# Supplementary material for: Precise fine-turning of GhTFL1 by base editing tools defines ideal cotton plant architecture
Source: Genome Biol. 2024 Feb 26;25:59. doi: 10.1186/s13059-024-03189-8 (PMC10895741; doi:10.1186/s13059-024-03189-8)
Supplement: Supplementary file 2 — Additional file 2: Table S1. Summary of editing targets in this study. Table S2. Summary of genome-wide potential off-targets predictions by Cas-OFFinder tools for target sgRNA13. Table S3. Statistics of mutant genotypes and mutation sites resulting from GhABE8e-mediated base editing in GhTFL1 lines. Table S4. GhABE8e-mediated base editing in GhTFL1 T0 lines. Table S5. The number of differential genes identified in the three materials. Table S6. Primers used for vectors construction and positive test. Table S7. Primers used for amplification of target sites in this study. Table S8. Primers used for amplicon deep sequencing of target sites in this study. Table S9. The 26 targets information of the 19 vectors. Table S10. Primers used for qPCR analysis in this study. [file 13059_2024_3189_MOESM2_ESM.xlsx]

## Sheet: S1
Table S1. Summary of editing targets in this study
Target site	Gene ID or genomic location	Target sequence (5'-3')
sgRNA1	Ghir_D07G011770.1	CCTAAGGTTGAGGTTCATGG
sgRNA2	Ghir_D07G011770.1	TCCTAGTGACCCTTACCTGA
sgRNA3	Ghir_A13G024730.1	TGAACCATGTCACCTCCATT
sgRNA4	Ghir_A13G024730.1	ATGCACGTAACATGTGTATT
sgRNA5	Ghir_D07G011770.1	GGCCAAACATAGGGATCCAC
sgRNA6	Ghir_D07G011770.1	TCGAAACGATCCCTTGATGA
sgRNA7	Ghir_D07G011770.1	TTGCAGAAGAAAACGAACTA
sgRNA8	Ghir_A13G024730.1	ATGGAATATGGATCCTTTAG
sgRNA9	Ghir_A13G024730.1	GTGTATATAGTTTTCATGTA
sgRNA10	Ghir_A13G024730.1	TAATACTGTAGATTACGAAG
sgRNA11	Ghir_A13G024730.1	TGAACCATGTCACCTCCATT
crRNA12	Ghir_D05G004440.1	GGTGATCAAAGAAGCTATGAGGT
sgRNA13	Ghir_D07G011770.1	TTGAAATAGACAGCTGCAAC
sg-1	Ghir_D07G011770.1	CCTAAGTTGATGCTATAGTA
sg-2	Ghir_D07G011770.1	AACAATTGTAATTCATGTTT
sg-3	Ghir_D07G011770.1	AAGTGATTGTTTGAAATCAG
sg-4	Ghir_D07G011770.1	ACTATATACCGATTTATGAC
sg-5	Ghir_D07G011770.1	TAGTACTAGAAAATTTGGTG
sg-6	Ghir_D07G011770.1	ACCTTTGAGCAATTTAGTAT
sg-7	Ghir_D07G011770.1	ACCTATACTAAATTGCTCAA
sg-8	Ghir_D07G011770.1	TAACCTCACAACCTAACTAA
sg-9	Ghir_D07G011770.1	GATCCATTAGTTAGGTTGTG
sg-10	Ghir_D07G011770.1	CTGTCAGATCCTCTTGTGTT
sg-11	Ghir_D07G011770.1	GACTGACATTTTCACAGATG
sg-12	Ghir_D07G011770.1	ACCAACAAGCAGGTATATAA
sg-13	Ghir_D07G011770.1	CTGCAGATGGAAAAAATTCA
sg-14	Ghir_D07G011770.1	TACTAACAAGCCTAAGGTTG
sg-15	Ghir_D07G011770.1	AAGCCTAAGGTTGAGGTTCA
sg-16	Ghir_D07G011770.1	CCTAAGGTTGAGGTTCATGG
sg-17	Ghir_D07G011770.1	TGACAGACCCAGATGTTCC
sg-18	Ghir_D07G011770.1	CACTAGGACCAGGAACATCT
sg-19	Ghir_D07G011770.1	AGGTAAGGGTCACTAGGACC
sg-20	Ghir_D07G011770.1	TCCTAGTGACCCTTACCTGA
sg-21	Ghir_D07G011770.1	TGTAAGTGCTCCCTCAGGTA
sg-22	Ghir_D07G011770.1	AGGATAGTGACAGATATCCC
sg-23	Ghir_D07G011770.1	GGCCAAACATAGGGATCCAC
sg-24	Ghir_D07G011770.1	TCGAAACGATCCCTTGATGA
sg-25	Ghir_D07G011770.1	TTGCAGAAGAAAACGAACTA
sg-26	Ghir_D07G011770.1	TTGAAATAGACAGCTGCAAC

## Sheet: S2
Table S2. Summary of genome-wide potential off-targets predictions by Cas-OFFinder tools for target sgRNA13.
sgRNA	on-target sequence	chromosome	variation site	off-target sequence	stand	mismatches
GhTFL1_sgRNA13	TTGAAATAGACAGCTGCAACNNN	Ghir_A01	2144071	TTcAAATAaAtAGCTtCAtCTGG	+	5
GhTFL1_sgRNA13	TTGAAATAGACAGCTGCAACNNN	Ghir_A01	4734227	TTGAAATccACtGCTtCAtCGGG	+	5
GhTFL1_sgRNA13	TTGAAATAGACAGCTGCAACNNN	Ghir_A01	5719031	gTGAAATAGACAaaTGCAgaAGG	-	5
GhTFL1_sgRNA13	TTGAAATAGACAGCTGCAACNNN	Ghir_A01	5800748	TTaAAATAcACgGCTcgAACCGG	+	5
GhTFL1_sgRNA13	TTGAAATAGACAGCTGCAACNNN	Ghir_A01	14169650	TTGAAcaAGACAtCTGgAcCGGG	+	5
GhTFL1_sgRNA13	TTGAAATAGACAGCTGCAACNNN	Ghir_A01	19684034	TacAAATAcACAGCTGaAAgTGG	+	5
GhTFL1_sgRNA13	TTGAAATAGACAGCTGCAACNNN	Ghir_A01	19793578	gTGAAATAGACAaaTGCAgaAGG	-	5
GhTFL1_sgRNA13	TTGAAATAGACAGCTGCAACNNN	Ghir_A01	21201043	TTGcAATAGcCAGCatCAAaTGG	-	5
GhTFL1_sgRNA13	TTGAAATAGACAGCTGCAACNNN	Ghir_A01	32538977	gTGAAcTAGAaAGCTGtAAaAGG	+	5
GhTFL1_sgRNA13	TTGAAATAGACAGCTGCAACNNN	Ghir_A01	35212835	TTGgAATcGACAtCTcCAAaAGG	+	5
GhTFL1_sgRNA13	TTGAAATAGACAGCTGCAACNNN	Ghir_A01	40306910	TTGAAAaAGgaAGCTcgAACAGG	+	5
GhTFL1_sgRNA13	TTGAAATAGACAGCTGCAACNNN	Ghir_A01	41635390	aTGAAATAGcaAaCTGCAAaTGG	-	5
GhTFL1_sgRNA13	TTGAAATAGACAGCTGCAACNNN	Ghir_A01	46614890	TTtAAcTtGAaAGCTGCAAgAGG	-	5
GhTFL1_sgRNA13	TTGAAATAGACAGCTGCAACNNN	Ghir_A01	59217825	TTGcAATtcACAaCTGCAtCAGG	-	5
GhTFL1_sgRNA13	TTGAAATAGACAGCTGCAACNNN	Ghir_A01	61153135	aTGAAAgAGACcGCTGtAAaAGG	+	5
GhTFL1_sgRNA13	TTGAAATAGACAGCTGCAACNNN	Ghir_A01	64491761	TacAAATAcACAGCTGaAAgTGG	+	5
GhTFL1_sgRNA13	TTGAAATAGACAGCTGCAACNNN	Ghir_A01	73611920	TTGAcAaAGACAGCaGCcAaAGG	-	5
GhTFL1_sgRNA13	TTGAAATAGACAGCTGCAACNNN	Ghir_A01	75553744	TTGAAATAGAaAcCTGCttCTGG	-	4
GhTFL1_sgRNA13	TTGAAATAGACAGCTGCAACNNN	Ghir_A01	75716515	TTGAAAaAGAtAGggGCAAaTGG	-	5
GhTFL1_sgRNA13	TTGAAATAGACAGCTGCAACNNN	Ghir_A01	80505182	TTGAAATAGAtActTtgAACAGG	+	5
GhTFL1_sgRNA13	TTGAAATAGACAGCTGCAACNNN	Ghir_A01	81691188	TacAAATAcACAGCTGaAAgTGG	+	5
GhTFL1_sgRNA13	TTGAAATAGACAGCTGCAACNNN	Ghir_A01	99290669	TTGAAATActCAGaTGgcACCGG	+	5
GhTFL1_sgRNA13	TTGAAATAGACAGCTGCAACNNN	Ghir_A01	99937429	gTGAAtTAGAaAGCTGtAAaGGG	-	5
GhTFL1_sgRNA13	TTGAAATAGACAGCTGCAACNNN	Ghir_A01	99922816	gTGAAtTAGAaAGCTGtAAaGGG	-	5
GhTFL1_sgRNA13	TTGAAATAGACAGCTGCAACNNN	Ghir_A01	103952225	gTGAAATAGACAaaTGCAgaAGG	+	5
GhTFL1_sgRNA13	TTGAAATAGACAGCTGCAACNNN	Ghir_A01	104988858	TacAAATAtACAGCTGaAAgTGG	+	5
GhTFL1_sgRNA13	TTGAAATAGACAGCTGCAACNNN	Ghir_A01	107499295	TTGAAAaAtACtGCTGgtACAGG	-	5
GhTFL1_sgRNA13	TTGAAATAGACAGCTGCAACNNN	Ghir_A01	109989991	aTGAAAaAGACAaCTGgAAaGGG	-	5
GhTFL1_sgRNA13	TTGAAATAGACAGCTGCAACNNN	Ghir_A01	111031486	TacAAATAcACAGCTGaAAgTGG	+	5
GhTFL1_sgRNA13	TTGAAATAGACAGCTGCAACNNN	Ghir_A01	111134967	gTGAAATAGACgaaTGCAAaAGG	+	5
GhTFL1_sgRNA13	TTGAAATAGACAGCTGCAACNNN	Ghir_A01	110988187	TacAAATAcACAGCTGaAAgTGG	-	5
GhTFL1_sgRNA13	TTGAAATAGACAGCTGCAACNNN	Ghir_A01	117265311	TgGAAAcAGAaAcCTGaAACTGG	+	5
GhTFL1_sgRNA13	TTGAAATAGACAGCTGCAACNNN	Ghir_A01	117285531	TTGAAAcAGAaAcCaGaAACTGG	+	5
GhTFL1_sgRNA13	TTGAAATAGACAGCTGCAACNNN	Ghir_A01	117271260	TTGAAAcAGAaAcCaGaAACAGG	+	5
GhTFL1_sgRNA13	TTGAAATAGACAGCTGCAACNNN	Ghir_A02	4259506	TTGAAgTtGgCAGCTaCAAgTGG	+	5
GhTFL1_sgRNA13	TTGAAATAGACAGCTGCAACNNN	Ghir_A02	5694343	TTGAAATccACtGCTtCAtCGGG	-	5
GhTFL1_sgRNA13	TTGAAATAGACAGCTGCAACNNN	Ghir_A02	13626898	TTGAAATAGAatGtTaCAAaAGG	+	5
GhTFL1_sgRNA13	TTGAAATAGACAGCTGCAACNNN	Ghir_A02	13427283	TTGAAAaAtACtGCTGgtACAGG	-	5
GhTFL1_sgRNA13	TTGAAATAGACAGCTGCAACNNN	Ghir_A02	13626667	TTGAAATAGAatGtTaCAAaAGG	+	5
GhTFL1_sgRNA13	TTGAAATAGACAGCTGCAACNNN	Ghir_A02	14686701	TacAAATAcACAGCTGaAAgTGG	-	5
GhTFL1_sgRNA13	TTGAAATAGACAGCTGCAACNNN	Ghir_A02	20584700	TTGAAATgGAaAGCTGagtCCGG	-	5
GhTFL1_sgRNA13	TTGAAATAGACAGCTGCAACNNN	Ghir_A02	31717587	TacAAATAtACAGCTGaAAgTGG	+	5
GhTFL1_sgRNA13	TTGAAATAGACAGCTGCAACNNN	Ghir_A02	33105436	TTGAAATtGtgAGCTGCtAtAGG	+	5
GhTFL1_sgRNA13	TTGAAATAGACAGCTGCAACNNN	Ghir_A02	37671452	TatAtATAGACAttTGCAACAGG	-	5
GhTFL1_sgRNA13	TTGAAATAGACAGCTGCAACNNN	Ghir_A02	48057377	TacAAATAaACAGCTGaAAgTGG	-	5
GhTFL1_sgRNA13	TTGAAATAGACAGCTGCAACNNN	Ghir_A02	64089986	TTGgAATcGACAtCTtCAAaAGG	-	5
GhTFL1_sgRNA13	TTGAAATAGACAGCTGCAACNNN	Ghir_A02	68708781	TTGAAAgAtACcaCgGCAACAGG	-	5
GhTFL1_sgRNA13	TTGAAATAGACAGCTGCAACNNN	Ghir_A02	69140219	TTGAAATtGAgAGaTGCtAtAGG	+	5
GhTFL1_sgRNA13	TTGAAATAGACAGCTGCAACNNN	Ghir_A02	68708873	TTGAAAgAtACcaCgGCAACAGG	-	5
GhTFL1_sgRNA13	TTGAAATAGACAGCTGCAACNNN	Ghir_A02	78533646	gTGAAATgGACActTtCAACAGG	-	5
GhTFL1_sgRNA13	TTGAAATAGACAGCTGCAACNNN	Ghir_A02	85722203	TgaAAAgAGACAtCTGCAAaGGG	+	5
GhTFL1_sgRNA13	TTGAAATAGACAGCTGCAACNNN	Ghir_A02	95250556	TacAAATAcACAGCTGaAAgTGG	+	5
GhTFL1_sgRNA13	TTGAAATAGACAGCTGCAACNNN	Ghir_A02	96511409	cTGAAATcaACAtCTGCAAaGGG	-	5
GhTFL1_sgRNA13	TTGAAATAGACAGCTGCAACNNN	Ghir_A02	104564837	TTtAAAgAGACAGagGaAACTGG	-	5
GhTFL1_sgRNA13	TTGAAATAGACAGCTGCAACNNN	Ghir_A02	104804249	TacAAATAcACAGCTGaAAgTGG	-	5
GhTFL1_sgRNA13	TTGAAATAGACAGCTGCAACNNN	Ghir_A02	105840649	TacAAATAcACAGCTGaAAgTGG	-	5
GhTFL1_sgRNA13	TTGAAATAGACAGCTGCAACNNN	Ghir_A02	106072471	TTGAAATAGAaAttTtCAAaAGG	-	5
GhTFL1_sgRNA13	TTGAAATAGACAGCTGCAACNNN	Ghir_A02	108038737	TTGAAAccGACtGCTtCAtCGGG	+	5
GhTFL1_sgRNA13	TTGAAATAGACAGCTGCAACNNN	Ghir_A02	108078581	TTGAAAccGACtGCTtCAtCGGG	+	5
GhTFL1_sgRNA13	TTGAAATAGACAGCTGCAACNNN	Ghir_A03	408868	TTGAAATccACtGCTtCAtCGGG	-	5
GhTFL1_sgRNA13	TTGAAATAGACAGCTGCAACNNN	Ghir_A03	4613157	TTGAggTgGAaAGCTGgAACAGG	+	5
GhTFL1_sgRNA13	TTGAAATAGACAGCTGCAACNNN	Ghir_A03	5428378	TTGAAcTtcAatGCTGCAACTGG	-	5
GhTFL1_sgRNA13	TTGAAATAGACAGCTGCAACNNN	Ghir_A03	6062955	TacAAATAtACAGCTGaAAgTGG	-	5
GhTFL1_sgRNA13	TTGAAATAGACAGCTGCAACNNN	Ghir_A03	9934671	TgcAAATAcACAGCTGaAAgTGG	+	5
GhTFL1_sgRNA13	TTGAAATAGACAGCTGCAACNNN	Ghir_A03	14121017	gTGAAgTcGACAGgTGgAACCGG	-	5
GhTFL1_sgRNA13	TTGAAATAGACAGCTGCAACNNN	Ghir_A03	15739315	gTGAAATAcACAcCTGtAAaAGG	-	5
GhTFL1_sgRNA13	TTGAAATAGACAGCTGCAACNNN	Ghir_A03	16532376	TTGAAATAGcatGCatCAACAGG	+	5
GhTFL1_sgRNA13	TTGAAATAGACAGCTGCAACNNN	Ghir_A03	38125437	TgGAAATAGAgAagTGgAACTGG	-	5
GhTFL1_sgRNA13	TTGAAATAGACAGCTGCAACNNN	Ghir_A03	48996215	TaaAAATAcACAGCTGaAAgTGG	+	5
GhTFL1_sgRNA13	TTGAAATAGACAGCTGCAACNNN	Ghir_A03	52837632	gTGAAcTAGAaAGCTGtAAaAGG	+	5
GhTFL1_sgRNA13	TTGAAATAGACAGCTGCAACNNN	Ghir_A03	57926106	TTGggcTtGACAGCTGCAAtTGG	+	5
GhTFL1_sgRNA13	TTGAAATAGACAGCTGCAACNNN	Ghir_A03	57665171	aaGcAATtGACAGCTtCAACGGG	-	5
GhTFL1_sgRNA13	TTGAAATAGACAGCTGCAACNNN	Ghir_A03	67971830	TatAAATAcACAGCTGaAAgTGG	+	5
GhTFL1_sgRNA13	TTGAAATAGACAGCTGCAACNNN	Ghir_A03	70099408	TacAAATAcACAGCTGaAAgTGG	-	5
GhTFL1_sgRNA13	TTGAAATAGACAGCTGCAACNNN	Ghir_A03	73911359	TTtAAAagaACAGCTGCAAtGGG	+	5
GhTFL1_sgRNA13	TTGAAATAGACAGCTGCAACNNN	Ghir_A03	84630392	TacAAATAGACAaCTcCAAgTGG	-	5
GhTFL1_sgRNA13	TTGAAATAGACAGCTGCAACNNN	Ghir_A03	89310078	TTGAAATgGACAGaTaaAAtGGG	+	5
GhTFL1_sgRNA13	TTGAAATAGACAGCTGCAACNNN	Ghir_A03	90513210	TTGAAATgcAaAGCaaCAACTGG	-	5
GhTFL1_sgRNA13	TTGAAATAGACAGCTGCAACNNN	Ghir_A03	91098546	TTGAAATAaAaAaCcGCAAgGGG	+	5
GhTFL1_sgRNA13	TTGAAATAGACAGCTGCAACNNN	Ghir_A03	90591823	TTcAAATAGACAGtaGgAACGGG	-	4
GhTFL1_sgRNA13	TTGAAATAGACAGCTGCAACNNN	Ghir_A03	92145824	TTGAAATtGAgAGaTGCtAtAGG	+	5
GhTFL1_sgRNA13	TTGAAATAGACAGCTGCAACNNN	Ghir_A03	96026448	gTGAAATAGACgaaTGCAAaAGG	+	5
GhTFL1_sgRNA13	TTGAAATAGACAGCTGCAACNNN	Ghir_A03	100555269	TTGAAcatatCAGCTGCAACAGG	+	5
GhTFL1_sgRNA13	TTGAAATAGACAGCTGCAACNNN	Ghir_A03	101607798	TTtAAATAaACAGaTGaAgCTGG	+	5
GhTFL1_sgRNA13	TTGAAATAGACAGCTGCAACNNN	Ghir_A03	105484065	gTGAAcTAGAaAGCTGtAAaAGG	-	5
GhTFL1_sgRNA13	TTGAAATAGACAGCTGCAACNNN	Ghir_A03	109241845	gTacAATAGAaAGaTGCAACGGG	+	5
GhTFL1_sgRNA13	TTGAAATAGACAGCTGCAACNNN	Ghir_A03	109752829	TTGAAgaAGAtAGCTGCgAtGGG	+	5
GhTFL1_sgRNA13	TTGAAATAGACAGCTGCAACNNN	Ghir_A03	110901349	TTGgAATtGACAGCcGCgAtTGG	+	5
GhTFL1_sgRNA13	TTGAAATAGACAGCTGCAACNNN	Ghir_A04	5488607	TTGAAATAGAtAtCgGtAAtTGG	-	5
GhTFL1_sgRNA13	TTGAAATAGACAGCTGCAACNNN	Ghir_A04	5986732	TTGAAATAGAgtGtTGgAAgGGG	-	5
GhTFL1_sgRNA13	TTGAAATAGACAGCTGCAACNNN	Ghir_A04	7096244	TTGgcAgAGACAtgTGCAACCGG	-	5
GhTFL1_sgRNA13	TTGAAATAGACAGCTGCAACNNN	Ghir_A04	9025841	TacAAATAcACAGCTGaAAgTGG	+	5
GhTFL1_sgRNA13	TTGAAATAGACAGCTGCAACNNN	Ghir_A04	14818730	TTGAAAagGgCAGgTGCtACTGG	-	5
GhTFL1_sgRNA13	TTGAAATAGACAGCTGCAACNNN	Ghir_A04	34870884	TTGgAATAGACAtCTtCAAaAGG	-	4
GhTFL1_sgRNA13	TTGAAATAGACAGCTGCAACNNN	Ghir_A04	37162597	gTGAAATAGACgaaTGCAAaAGG	+	5
GhTFL1_sgRNA13	TTGAAATAGACAGCTGCAACNNN	Ghir_A04	44031297	TTGAAtaAtACAGCTGCtAgAGG	-	5
GhTFL1_sgRNA13	TTGAAATAGACAGCTGCAACNNN	Ghir_A04	47407924	TTGAAATAaACAGCgGCAACAGG	-	2
GhTFL1_sgRNA13	TTGAAATAGACAGCTGCAACNNN	Ghir_A04	49406792	TaGAAATAcACAaCTGaAAgTGG	-	5
GhTFL1_sgRNA13	TTGAAATAGACAGCTGCAACNNN	Ghir_A04	55255198	TTGcAtTcGACAtCTGCAACAGG	-	4
GhTFL1_sgRNA13	TTGAAATAGACAGCTGCAACNNN	Ghir_A04	72392826	TacAAATAtACAGCTGaAAgTGG	+	5
GhTFL1_sgRNA13	TTGAAATAGACAGCTGCAACNNN	Ghir_A04	74562509	TacAAATAcACAGCTGaAAgTGG	+	5
GhTFL1_sgRNA13	TTGAAATAGACAGCTGCAACNNN	Ghir_A04	74429327	TacAAATAcACAGCTGaAAgTGG	+	5
GhTFL1_sgRNA13	TTGAAATAGACAGCTGCAACNNN	Ghir_A04	75372584	aTGAAAcAGAaAGCTGtAAaAGG	+	5
GhTFL1_sgRNA13	TTGAAATAGACAGCTGCAACNNN	Ghir_A04	75620346	TacAAATAcACAGCTGaAAgTGG	+	5
GhTFL1_sgRNA13	TTGAAATAGACAGCTGCAACNNN	Ghir_A04	76384609	TTGAAcatatCAGCTGCAACAGG	-	5
GhTFL1_sgRNA13	TTGAAATAGACAGCTGCAACNNN	Ghir_A04	77688980	aTGcAATAGcCAGCTGCAcgAGG	+	5
GhTFL1_sgRNA13	TTGAAATAGACAGCTGCAACNNN	Ghir_A04	78303176	TaGAAAaAGACAGtTGgAAtGGG	+	5
GhTFL1_sgRNA13	TTGAAATAGACAGCTGCAACNNN	Ghir_A05	5735828	TTGAAATAGtgAGggGCtACCGG	+	5
GhTFL1_sgRNA13	TTGAAATAGACAGCTGCAACNNN	Ghir_A05	9315722	gTGAAAgcGgCAGCTaCAACTGG	-	5
GhTFL1_sgRNA13	TTGAAATAGACAGCTGCAACNNN	Ghir_A05	10206241	TTGAAAaAGACAGaaGgAAgAGG	-	5
GhTFL1_sgRNA13	TTGAAATAGACAGCTGCAACNNN	Ghir_A05	13825516	gTacAATAGAaAGaTGCAACGGG	+	5
GhTFL1_sgRNA13	TTGAAATAGACAGCTGCAACNNN	Ghir_A05	15024812	TTGgAATAGgtAGaTGaAACTGG	-	5
GhTFL1_sgRNA13	TTGAAATAGACAGCTGCAACNNN	Ghir_A05	16353094	TTGAAATAcACtGCaGCAACCGG	-	3
GhTFL1_sgRNA13	TTGAAATAGACAGCTGCAACNNN	Ghir_A05	16836043	aTGtAATAGAaAaCTGCAgCAGG	+	5
GhTFL1_sgRNA13	TTGAAATAGACAGCTGCAACNNN	Ghir_A05	32962742	gTGAAtTAGAaAGCTGtAAaAGG	-	5
GhTFL1_sgRNA13	TTGAAATAGACAGCTGCAACNNN	Ghir_A05	39151777	TTGAgAgAagCAGCTGaAACAGG	-	5
GhTFL1_sgRNA13	TTGAAATAGACAGCTGCAACNNN	Ghir_A05	41907141	TTGAAATtGAgAGaTGCtAtAGG	+	5
GhTFL1_sgRNA13	TTGAAATAGACAGCTGCAACNNN	Ghir_A05	42982387	TTGAAATtGAgAGaTGCtAtAGG	-	5
GhTFL1_sgRNA13	TTGAAATAGACAGCTGCAACNNN	Ghir_A05	43948097	TTGAAATtGAgAGaTGCtAtAGG	-	5
GhTFL1_sgRNA13	TTGAAATAGACAGCTGCAACNNN	Ghir_A05	45827002	TacAAATAcACAGCTGaAAgTGG	-	5
GhTFL1_sgRNA13	TTGAAATAGACAGCTGCAACNNN	Ghir_A05	46074852	TTGAAgTAGAaAcCTGaAAtAGG	-	5
GhTFL1_sgRNA13	TTGAAATAGACAGCTGCAACNNN	Ghir_A05	48079491	TaGAAtTAGcCcGaTGCAACAGG	+	5
GhTFL1_sgRNA13	TTGAAATAGACAGCTGCAACNNN	Ghir_A05	49214546	cTGAAAaAGAaAGaTGCAtCTGG	-	5
GhTFL1_sgRNA13	TTGAAATAGACAGCTGCAACNNN	Ghir_A05	52698419	TacAAATAcACAGCTGaAAgTGG	-	5
GhTFL1_sgRNA13	TTGAAATAGACAGCTGCAACNNN	Ghir_A05	61189791	TTcAAAgAGACAcaTGCAAtTGG	+	5
GhTFL1_sgRNA13	TTGAAATAGACAGCTGCAACNNN	Ghir_A05	67993167	aTGAAATAGACAttTaCAAaTGG	-	5
GhTFL1_sgRNA13	TTGAAATAGACAGCTGCAACNNN	Ghir_A05	70265222	TTGAAATtGAgAGaTGCtAtAGG	-	5
GhTFL1_sgRNA13	TTGAAATAGACAGCTGCAACNNN	Ghir_A05	70995396	TTGActTAGAtAGCcGCAAgGGG	+	5
GhTFL1_sgRNA13	TTGAAATAGACAGCTGCAACNNN	Ghir_A05	71845934	TacAAATAcACAGCTGaAAgTGG	+	5
GhTFL1_sgRNA13	TTGAAATAGACAGCTGCAACNNN	Ghir_A05	71802073	TacAAATAcACAGCTGaAAgTGG	+	5
GhTFL1_sgRNA13	TTGAAATAGACAGCTGCAACNNN	Ghir_A05	77955872	TacAAATAcACAGCTGaAAgTGG	+	5
GhTFL1_sgRNA13	TTGAAATAGACAGCTGCAACNNN	Ghir_A05	78697909	TTGAAATAagtAGtTGCAAaTGG	-	5
GhTFL1_sgRNA13	TTGAAATAGACAGCTGCAACNNN	Ghir_A05	80069881	TacAAATAcACAGCTGaAAgTGG	-	5
GhTFL1_sgRNA13	TTGAAATAGACAGCTGCAACNNN	Ghir_A05	80402619	aTaAAAaAGAaAGCTGCAtCCGG	-	5
GhTFL1_sgRNA13	TTGAAATAGACAGCTGCAACNNN	Ghir_A05	82188827	TTGAAATAGAtAaCcaCAAaAGG	-	5
GhTFL1_sgRNA13	TTGAAATAGACAGCTGCAACNNN	Ghir_A05	83562812	TacAAATAcACAGCTGaAAgTGG	+	5
GhTFL1_sgRNA13	TTGAAATAGACAGCTGCAACNNN	Ghir_A05	102731979	TgGtAATAGACAGaTGgAAtGGG	+	5
GhTFL1_sgRNA13	TTGAAATAGACAGCTGCAACNNN	Ghir_A05	103332255	TacAAATAcACAGCTGaAAgTGG	+	5
GhTFL1_sgRNA13	TTGAAATAGACAGCTGCAACNNN	Ghir_A05	105278660	aTGAAAcAGAtAGCTGaAAaTGG	+	5
GhTFL1_sgRNA13	TTGAAATAGACAGCTGCAACNNN	Ghir_A05	108893494	aTatAATAGAaAGaTGCAACAGG	+	5
GhTFL1_sgRNA13	TTGAAATAGACAGCTGCAACNNN	Ghir_A06	2462069	caGcAATAtACAGCTGCAtCAGG	+	5
GhTFL1_sgRNA13	TTGAAATAGACAGCTGCAACNNN	Ghir_A06	3050824	aTtAAATcGACAcCTGCAcCTGG	+	5
GhTFL1_sgRNA13	TTGAAATAGACAGCTGCAACNNN	Ghir_A06	9239915	gTGAAATAGAgAGtTGaAAtTGG	+	5
GhTFL1_sgRNA13	TTGAAATAGACAGCTGCAACNNN	Ghir_A06	12118596	TgGAAATAGACAGgccaAACAGG	-	5
GhTFL1_sgRNA13	TTGAAATAGACAGCTGCAACNNN	Ghir_A06	16316987	gTGtAATAGAaAaaTGCAACGGG	+	5
GhTFL1_sgRNA13	TTGAAATAGACAGCTGCAACNNN	Ghir_A06	16626589	TacAAATAcACAGCTGaAAgCGG	-	5
GhTFL1_sgRNA13	TTGAAATAGACAGCTGCAACNNN	Ghir_A06	17649976	TTGAAtaAtACAGCTGCtAgAGG	+	5
GhTFL1_sgRNA13	TTGAAATAGACAGCTGCAACNNN	Ghir_A06	22692671	TacAAATAcACAGCTGaAAgTGG	+	5
GhTFL1_sgRNA13	TTGAAATAGACAGCTGCAACNNN	Ghir_A06	22477170	TacAAATAcACAGCTGaAAgTGG	-	5
GhTFL1_sgRNA13	TTGAAATAGACAGCTGCAACNNN	Ghir_A06	27800444	cTGAAActGACAGaTGCAAaTGG	-	5
GhTFL1_sgRNA13	TTGAAATAGACAGCTGCAACNNN	Ghir_A06	28084662	aTGgAATAaACAGCTttAACGGG	+	5
GhTFL1_sgRNA13	TTGAAATAGACAGCTGCAACNNN	Ghir_A06	29202727	TTGAAAaAGACAGaTGttAtCGG	+	5
GhTFL1_sgRNA13	TTGAAATAGACAGCTGCAACNNN	Ghir_A06	31746957	TcGAAAaAGAaAGaTGCAAtTGG	+	5
GhTFL1_sgRNA13	TTGAAATAGACAGCTGCAACNNN	Ghir_A06	46916118	TTGAAAgAtACcaCgGCAACAGG	+	5
GhTFL1_sgRNA13	TTGAAATAGACAGCTGCAACNNN	Ghir_A06	67162213	TacAgATAcACAGCTGaAACTGG	-	5
GhTFL1_sgRNA13	TTGAAATAGACAGCTGCAACNNN	Ghir_A06	84727955	TTGAAATAGAaAaCcGaAAaAGG	+	5
GhTFL1_sgRNA13	TTGAAATAGACAGCTGCAACNNN	Ghir_A06	91356578	TTGgAATtGACAtCTcCAAaAGG	+	5
GhTFL1_sgRNA13	TTGAAATAGACAGCTGCAACNNN	Ghir_A06	113495959	TacAAATAcACAGCTGaAAaTGG	+	5
GhTFL1_sgRNA13	TTGAAATAGACAGCTGCAACNNN	Ghir_A06	113489899	TTtgAATAtAaAGCTGCtACCGG	-	5
GhTFL1_sgRNA13	TTGAAATAGACAGCTGCAACNNN	Ghir_A06	113811495	TacAAATAcACAGCTGaAAgTGG	-	5
GhTFL1_sgRNA13	TTGAAATAGACAGCTGCAACNNN	Ghir_A06	113974602	aTGAgAgAGAaAGCTGCAAtTGG	-	5
GhTFL1_sgRNA13	TTGAAATAGACAGCTGCAACNNN	Ghir_A06	116705224	gTGAAATAGACgaaTGCAAaAGG	-	5
GhTFL1_sgRNA13	TTGAAATAGACAGCTGCAACNNN	Ghir_A06	119758444	TTtcAATAGgCAGtaGCAACAGG	+	5
GhTFL1_sgRNA13	TTGAAATAGACAGCTGCAACNNN	Ghir_A06	120191250	TgGAAATAGggAcCTGCAAtTGG	-	5
GhTFL1_sgRNA13	TTGAAATAGACAGCTGCAACNNN	Ghir_A06	123942351	TTGAtATAaACAGgaGCAcCCGG	+	5
GhTFL1_sgRNA13	TTGAAATAGACAGCTGCAACNNN	Ghir_A07	1492262	TaGAAATAatCAGaTGCAAaTGG	+	5
GhTFL1_sgRNA13	TTGAAATAGACAGCTGCAACNNN	Ghir_A07	2348300	TTGAAtTtGACAGagaCAACCGG	-	5
GhTFL1_sgRNA13	TTGAAATAGACAGCTGCAACNNN	Ghir_A07	3371621	TTGAgAaAGAaAaCTGCcACAGG	-	5
GhTFL1_sgRNA13	TTGAAATAGACAGCTGCAACNNN	Ghir_A07	5171376	TTtttATAcACAGCTGCAgCTGG	+	5
GhTFL1_sgRNA13	TTGAAATAGACAGCTGCAACNNN	Ghir_A07	7289653	TTGAAcTcGAaAGCTGtAtCTGG	-	5
GhTFL1_sgRNA13	TTGAAATAGACAGCTGCAACNNN	Ghir_A07	9772233	TTGAAATAtACtGCTGCtcgGGG	-	5
GhTFL1_sgRNA13	TTGAAATAGACAGCTGCAACNNN	Ghir_A07	10730613	TacAAATAcACAGCTGaAAgTGG	+	5
GhTFL1_sgRNA13	TTGAAATAGACAGCTGCAACNNN	Ghir_A07	17065392	TTGAAtgAaACAcCTGaAACTGG	+	5
GhTFL1_sgRNA13	TTGAAATAGACAGCTGCAACNNN	Ghir_A07	20287829	TTGAAATAGACAGCTGCAACAGG	+	0
GhTFL1_sgRNA13	TTGAAATAGACAGCTGCAACNNN	Ghir_A07	24000739	TaGAAATAGACAtCTtgAtCAGG	-	5
GhTFL1_sgRNA13	TTGAAATAGACAGCTGCAACNNN	Ghir_A07	25001830	TTGAAAatGctAaCTGCAACTGG	-	5
GhTFL1_sgRNA13	TTGAAATAGACAGCTGCAACNNN	Ghir_A07	33883368	TacAAATAcACAGCTGaAAgTGG	-	5
GhTFL1_sgRNA13	TTGAAATAGACAGCTGCAACNNN	Ghir_A07	35046659	TacAAATAcACAGCTGaAAgTGG	-	5
GhTFL1_sgRNA13	TTGAAATAGACAGCTGCAACNNN	Ghir_A07	40317833	TTGAAATtGAatGaTGCAAgTGG	-	5
GhTFL1_sgRNA13	TTGAAATAGACAGCTGCAACNNN	Ghir_A07	43416759	aTGAAATAcACAcaTGCAAgAGG	-	5
GhTFL1_sgRNA13	TTGAAATAGACAGCTGCAACNNN	Ghir_A07	48529722	TTGAAATAtACAttTtCAAaAGG	-	5
GhTFL1_sgRNA13	TTGAAATAGACAGCTGCAACNNN	Ghir_A07	53482544	gTatAATAGAaAGaTGCAACGGG	+	5
GhTFL1_sgRNA13	TTGAAATAGACAGCTGCAACNNN	Ghir_A07	53771563	TTGAAATccACtGCTtCAtCAGG	+	5
GhTFL1_sgRNA13	TTGAAATAGACAGCTGCAACNNN	Ghir_A07	66972343	gTGAAATAGACActTtCgACAGG	+	5
GhTFL1_sgRNA13	TTGAAATAGACAGCTGCAACNNN	Ghir_A07	78928392	TTGAAAaAGAaAGaTGCtAtCGG	-	5
GhTFL1_sgRNA13	TTGAAATAGACAGCTGCAACNNN	Ghir_A07	81293731	TgGgAtTAGAaAGCTGaAACCGG	-	5
GhTFL1_sgRNA13	TTGAAATAGACAGCTGCAACNNN	Ghir_A07	90667689	TTGAAATAGAttctTGtAACTGG	+	5
GhTFL1_sgRNA13	TTGAAATAGACAGCTGCAACNNN	Ghir_A07	92819070	TTGAAAacctCAGCTGCAAtTGG	+	5
GhTFL1_sgRNA13	TTGAAATAGACAGCTGCAACNNN	Ghir_A07	92459825	TTGAgATtaACAaCTtCAACAGG	-	5
GhTFL1_sgRNA13	TTGAAATAGACAGCTGCAACNNN	Ghir_A07	93323625	aaGAAATAGAaAcCTGCAAtAGG	-	5
GhTFL1_sgRNA13	TTGAAATAGACAGCTGCAACNNN	Ghir_A07	97219521	TTGAAATtGACAtaTGatACAGG	-	5
GhTFL1_sgRNA13	TTGAAATAGACAGCTGCAACNNN	Ghir_A07	96071434	TTaccAcAGACAaCTGCAACAGG	-	5
GhTFL1_sgRNA13	TTGAAATAGACAGCTGCAACNNN	Ghir_A08	335600	TTGAgggcGACAGCTGCAgCGGG	+	5
GhTFL1_sgRNA13	TTGAAATAGACAGCTGCAACNNN	Ghir_A08	2724261	TTGAAAacctCAGCTGCAAtTGG	+	5
GhTFL1_sgRNA13	TTGAAATAGACAGCTGCAACNNN	Ghir_A08	3726532	TTGAAATcGAtAcaTtCAACGGG	-	5
GhTFL1_sgRNA13	TTGAAATAGACAGCTGCAACNNN	Ghir_A08	9966552	TTGAAATcGAtgGCTtCAtCAGG	-	5
GhTFL1_sgRNA13	TTGAAATAGACAGCTGCAACNNN	Ghir_A08	11987938	TacAAATAtACAGCTGaAAgTGG	+	5
GhTFL1_sgRNA13	TTGAAATAGACAGCTGCAACNNN	Ghir_A08	12217612	gTGAAccAGACAGCTGtAAaAGG	-	5
GhTFL1_sgRNA13	TTGAAATAGACAGCTGCAACNNN	Ghir_A08	15176542	gTGAAcTAGAaAGCTGtAAaAGG	+	5
GhTFL1_sgRNA13	TTGAAATAGACAGCTGCAACNNN	Ghir_A08	19745621	TTGAAAatGACActTGCAAgTGG	+	5
GhTFL1_sgRNA13	TTGAAATAGACAGCTGCAACNNN	Ghir_A08	34016117	TTGAAATAtACAttTtCAAaAGG	-	5
GhTFL1_sgRNA13	TTGAAATAGACAGCTGCAACNNN	Ghir_A08	42000094	TTGgAATAaACAcaTGCAAaGGG	+	5
GhTFL1_sgRNA13	TTGAAATAGACAGCTGCAACNNN	Ghir_A08	43521332	TTGAAATtGAgAGaTGCtAtAGG	-	5
GhTFL1_sgRNA13	TTGAAATAGACAGCTGCAACNNN	Ghir_A08	51225187	aTGAAAaAGtCAGCTGaAAaAGG	+	5
GhTFL1_sgRNA13	TTGAAATAGACAGCTGCAACNNN	Ghir_A08	55457442	gTGAAATAGACAaaTGCAgaAGG	-	5
GhTFL1_sgRNA13	TTGAAATAGACAGCTGCAACNNN	Ghir_A08	57528647	TTGAAATccACtGCTtCAtCGGG	-	5
GhTFL1_sgRNA13	TTGAAATAGACAGCTGCAACNNN	Ghir_A08	59584719	TTGAAAaAaACgGCaGCAAgTGG	-	5
GhTFL1_sgRNA13	TTGAAATAGACAGCTGCAACNNN	Ghir_A08	69027882	TacAAATAcACAGCTGaAAgTGG	+	5
GhTFL1_sgRNA13	TTGAAATAGACAGCTGCAACNNN	Ghir_A08	70520930	TTGAAgTAaACtGCaGCcACTGG	+	5
GhTFL1_sgRNA13	TTGAAATAGACAGCTGCAACNNN	Ghir_A08	70613456	TTGAgAaAtACAGCTGCAcaAGG	-	5
GhTFL1_sgRNA13	TTGAAATAGACAGCTGCAACNNN	Ghir_A08	74763508	TacAAATAcACAGCTGaAAgTGG	+	5
GhTFL1_sgRNA13	TTGAAATAGACAGCTGCAACNNN	Ghir_A08	76030385	TacAAATAcACAGCTGaAAgTGG	+	5
GhTFL1_sgRNA13	TTGAAATAGACAGCTGCAACNNN	Ghir_A08	79266629	TTGAAATtGtgAGtTGCtACAGG	+	5
GhTFL1_sgRNA13	TTGAAATAGACAGCTGCAACNNN	Ghir_A08	79869733	TacAAATAcACAGCTGaAAgTGG	-	5
GhTFL1_sgRNA13	TTGAAATAGACAGCTGCAACNNN	Ghir_A08	80481015	TTGAAATAGACAGCTattgaAGG	-	5
GhTFL1_sgRNA13	TTGAAATAGACAGCTGCAACNNN	Ghir_A08	89049018	cTGAAAaAGgCAGCaGCAAaGGG	+	5
GhTFL1_sgRNA13	TTGAAATAGACAGCTGCAACNNN	Ghir_A08	96559438	TatAAATAcACAGCTGaAAgTGG	-	5
GhTFL1_sgRNA13	TTGAAATAGACAGCTGCAACNNN	Ghir_A08	103083865	TTGcAAaAGAtAGtTGaAACTGG	+	5
GhTFL1_sgRNA13	TTGAAATAGACAGCTGCAACNNN	Ghir_A08	104517562	TTtAAATAGcCAtgTGCAAtTGG	+	5
GhTFL1_sgRNA13	TTGAAATAGACAGCTGCAACNNN	Ghir_A08	115780433	gTacAATAGAaAGaTGCAACGGG	+	5
GhTFL1_sgRNA13	TTGAAATAGACAGCTGCAACNNN	Ghir_A08	122311957	TTGAgAgAagCAGCTGgAACAGG	+	5
GhTFL1_sgRNA13	TTGAAATAGACAGCTGCAACNNN	Ghir_A08	122306895	TTGAgAgAaAtAGCTGgAACAGG	+	5
GhTFL1_sgRNA13	TTGAAATAGACAGCTGCAACNNN	Ghir_A08	122301718	TTGAgAgAagCAGCTGCAACAGG	-	4
GhTFL1_sgRNA13	TTGAAATAGACAGCTGCAACNNN	Ghir_A08	121444661	TTGAAATcGACgtCTGCgAgTGG	-	5
GhTFL1_sgRNA13	TTGAAATAGACAGCTGCAACNNN	Ghir_A09	8692597	TacAAATAcACAGCTGaAAgTGG	-	5
GhTFL1_sgRNA13	TTGAAATAGACAGCTGCAACNNN	Ghir_A09	15632237	TaGAAATAcACAGCTaaAAgTGG	-	5
GhTFL1_sgRNA13	TTGAAATAGACAGCTGCAACNNN	Ghir_A09	15918443	TTGAgAaAGACAaaTGCAAgAGG	-	5
GhTFL1_sgRNA13	TTGAAATAGACAGCTGCAACNNN	Ghir_A09	17490627	TTGAtATAGACAttTtCAAaAGG	-	5
GhTFL1_sgRNA13	TTGAAATAGACAGCTGCAACNNN	Ghir_A09	19899494	TTGAAAaAtACtGCTGgtACAGG	+	5
GhTFL1_sgRNA13	TTGAAATAGACAGCTGCAACNNN	Ghir_A09	20861172	TTGgAATtGACAGCTatAgCAGG	-	5
GhTFL1_sgRNA13	TTGAAATAGACAGCTGCAACNNN	Ghir_A09	22886913	TTGAtATAaAtAGCaGaAACTGG	-	5
GhTFL1_sgRNA13	TTGAAATAGACAGCTGCAACNNN	Ghir_A09	22089141	TTaAAATAaAaAcCTGCAAaAGG	-	5
GhTFL1_sgRNA13	TTGAAATAGACAGCTGCAACNNN	Ghir_A09	33170807	TTGAAATAtgCAGCTctAAtTGG	+	5
GhTFL1_sgRNA13	TTGAAATAGACAGCTGCAACNNN	Ghir_A09	36526111	TTatAATAGAaAaaTGCAACGGG	-	5
GhTFL1_sgRNA13	TTGAAATAGACAGCTGCAACNNN	Ghir_A09	41605786	gTGAAATAGACgGaTGCAgaAGG	+	5
GhTFL1_sgRNA13	TTGAAATAGACAGCTGCAACNNN	Ghir_A09	46493320	TaaAAATAGACAGCTctAAtAGG	+	5
GhTFL1_sgRNA13	TTGAAATAGACAGCTGCAACNNN	Ghir_A09	49805801	aaGAAATAtAtAGCTaCAACAGG	-	5
GhTFL1_sgRNA13	TTGAAATAGACAGCTGCAACNNN	Ghir_A09	53750395	TTGAAATtGAaAGCTtaAAtTGG	+	5
GhTFL1_sgRNA13	TTGAAATAGACAGCTGCAACNNN	Ghir_A09	55342942	TTGAcAcAaAgtGCTGCAACAGG	+	5
GhTFL1_sgRNA13	TTGAAATAGACAGCTGCAACNNN	Ghir_A09	55732729	aTacAATAGAaAGaTGCAACGGG	+	5
GhTFL1_sgRNA13	TTGAAATAGACAGCTGCAACNNN	Ghir_A09	58332988	TacAAATAcACAGCTGaAAgTGG	-	5
GhTFL1_sgRNA13	TTGAAATAGACAGCTGCAACNNN	Ghir_A09	58700877	gTGAAATAGACAaaTGCAgaAGG	-	5
GhTFL1_sgRNA13	TTGAAATAGACAGCTGCAACNNN	Ghir_A09	62941526	TacAAATAcACAGCTGaAAgTGG	-	5
GhTFL1_sgRNA13	TTGAAATAGACAGCTGCAACNNN	Ghir_A09	66024601	TTGcAATAtACActTGaAACTGG	+	5
GhTFL1_sgRNA13	TTGAAATAGACAGCTGCAACNNN	Ghir_A09	68451404	TTGAAtTAGACAtgTtCAAaAGG	+	5
GhTFL1_sgRNA13	TTGAAATAGACAGCTGCAACNNN	Ghir_A09	70441364	TTGAAATAcACAGCaGCAACAGG	-	2
GhTFL1_sgRNA13	TTGAAATAGACAGCTGCAACNNN	Ghir_A09	74563880	TTGAAATAGACAGtaGCcACAGG	-	3
GhTFL1_sgRNA13	TTGAAATAGACAGCTGCAACNNN	Ghir_A09	80984857	TacAAATAtACAGCTGaAAgTGG	+	5
GhTFL1_sgRNA13	TTGAAATAGACAGCTGCAACNNN	Ghir_A10	4428914	aTcAAAgAaACAGCTcCAACAGG	+	5
GhTFL1_sgRNA13	TTGAAATAGACAGCTGCAACNNN	Ghir_A10	4248716	TTGAAAgAGAaAcCTtaAACCGG	-	5
GhTFL1_sgRNA13	TTGAAATAGACAGCTGCAACNNN	Ghir_A10	7103608	TTGAAATccACtGCTtCAtCGGG	+	5
GhTFL1_sgRNA13	TTGAAATAGACAGCTGCAACNNN	Ghir_A10	7560900	gTGAAAaAGACAaaTGCAAaAGG	-	5
GhTFL1_sgRNA13	TTGAAATAGACAGCTGCAACNNN	Ghir_A10	8392234	TaGAAATtGACgGCTcCAAtAGG	-	5
GhTFL1_sgRNA13	TTGAAATAGACAGCTGCAACNNN	Ghir_A10	10268068	TTGcAAaAGgCAGCTGCttCAGG	+	5
GhTFL1_sgRNA13	TTGAAATAGACAGCTGCAACNNN	Ghir_A10	14703213	aTGAttTAGgCAaCTGCAACTGG	-	5
GhTFL1_sgRNA13	TTGAAATAGACAGCTGCAACNNN	Ghir_A10	18025439	aaGAAAaAaAaAGCTGCAACAGG	-	5
GhTFL1_sgRNA13	TTGAAATAGACAGCTGCAACNNN	Ghir_A10	18793799	TTGAAATtGAgAGaTGCtAtAGG	+	5
GhTFL1_sgRNA13	TTGAAATAGACAGCTGCAACNNN	Ghir_A10	18915160	TTagAAagGACAGCTGCAAaGGG	-	5
GhTFL1_sgRNA13	TTGAAATAGACAGCTGCAACNNN	Ghir_A10	22818173	TTGAtATcGAttcCTGCAACGGG	-	5
GhTFL1_sgRNA13	TTGAAATAGACAGCTGCAACNNN	Ghir_A10	24382114	TTGAAAaAGAaAGaTGCtAtTGG	-	5
GhTFL1_sgRNA13	TTGAAATAGACAGCTGCAACNNN	Ghir_A10	54915568	gTGAAATAGACActTtgAACAGG	+	5
GhTFL1_sgRNA13	TTGAAATAGACAGCTGCAACNNN	Ghir_A10	57944790	TgGAAATcGAtctCTGCAACTGG	+	5
GhTFL1_sgRNA13	TTGAAATAGACAGCTGCAACNNN	Ghir_A10	59439198	TTGAgcaAtACAGCTGCAAgAGG	-	5
GhTFL1_sgRNA13	TTGAAATAGACAGCTGCAACNNN	Ghir_A10	62718359	TacAAATAcACAGCTGaAAgTGG	+	5
GhTFL1_sgRNA13	TTGAAATAGACAGCTGCAACNNN	Ghir_A10	77235193	TTaAAATAGACtGCTGCcttTGG	+	5
GhTFL1_sgRNA13	TTGAAATAGACAGCTGCAACNNN	Ghir_A10	78093428	gTGAAcTAGAaAGCTGtAAaAGG	+	5
GhTFL1_sgRNA13	TTGAAATAGACAGCTGCAACNNN	Ghir_A10	78664869	TTcAAAaAcACAaCTGCAAaTGG	+	5
GhTFL1_sgRNA13	TTGAAATAGACAGCTGCAACNNN	Ghir_A10	84259380	gTGAAATAGACAaaTGCAgaAGG	-	5
GhTFL1_sgRNA13	TTGAAATAGACAGCTGCAACNNN	Ghir_A10	89170101	TTGgAATcGACAtCTcCAAaAGG	+	5
GhTFL1_sgRNA13	TTGAAATAGACAGCTGCAACNNN	Ghir_A10	90616535	TacAAATAcACAGCTGaAAgTGG	-	5
GhTFL1_sgRNA13	TTGAAATAGACAGCTGCAACNNN	Ghir_A10	92931396	TacAAATAcACAGCTGaAAgTGG	-	5
GhTFL1_sgRNA13	TTGAAATAGACAGCTGCAACNNN	Ghir_A10	97569896	gTGAAATAGACgaaTGCAAaAGG	+	5
GhTFL1_sgRNA13	TTGAAATAGACAGCTGCAACNNN	Ghir_A10	99815501	TTtAAAcAGAaAGCcGCAtCAGG	-	5
GhTFL1_sgRNA13	TTGAAATAGACAGCTGCAACNNN	Ghir_A10	103380144	TacAAATAcACAGCTGaAAgTGG	+	5
GhTFL1_sgRNA13	TTGAAATAGACAGCTGCAACNNN	Ghir_A10	103673391	gTGAAAgAGgCAGCgaCAACGGG	+	5
GhTFL1_sgRNA13	TTGAAATAGACAGCTGCAACNNN	Ghir_A10	103558630	TacAAATAcACAGCTGaAAgTGG	-	5
GhTFL1_sgRNA13	TTGAAATAGACAGCTGCAACNNN	Ghir_A10	104201224	TTcAAATttAaAGCTGCAAgAGG	+	5
GhTFL1_sgRNA13	TTGAAATAGACAGCTGCAACNNN	Ghir_A10	104519382	TacAAATAcACAGCTGaAAgTGG	+	5
GhTFL1_sgRNA13	TTGAAATAGACAGCTGCAACNNN	Ghir_A10	106122233	TTGAgATAGAtAtCTGgAtCTGG	+	5
GhTFL1_sgRNA13	TTGAAATAGACAGCTGCAACNNN	Ghir_A10	108262047	TTGAAATAcACtGtgGCAtCAGG	+	5
GhTFL1_sgRNA13	TTGAAATAGACAGCTGCAACNNN	Ghir_A10	109574589	gTGAAATAGACAaaTGCAgaAGG	+	5
GhTFL1_sgRNA13	TTGAAATAGACAGCTGCAACNNN	Ghir_A10	109722256	TTGAAATctACcGCTtCAtCGGG	-	5
GhTFL1_sgRNA13	TTGAAATAGACAGCTGCAACNNN	Ghir_A10	111028444	gTGAAATcaAgAGCTGCAAaAGG	-	5
GhTFL1_sgRNA13	TTGAAATAGACAGCTGCAACNNN	Ghir_A11	907565	TTGAAgTAaACcGCcGCtACCGG	+	5
GhTFL1_sgRNA13	TTGAAATAGACAGCTGCAACNNN	Ghir_A11	4688431	TTaAAATAtACAaCTaCAAtTGG	-	5
GhTFL1_sgRNA13	TTGAAATAGACAGCTGCAACNNN	Ghir_A11	9156909	TTGAAATtGAacGCctCAACCGG	+	5
GhTFL1_sgRNA13	TTGAAATAGACAGCTGCAACNNN	Ghir_A11	11289100	TacAAATAtACAGCTGaAAaTGG	-	5
GhTFL1_sgRNA13	TTGAAATAGACAGCTGCAACNNN	Ghir_A11	14244847	TaGAAATAGACAGCaGtgAtAGG	+	5
GhTFL1_sgRNA13	TTGAAATAGACAGCTGCAACNNN	Ghir_A11	16078764	aTGAcATgGACAaCTGCAAtTGG	+	5
GhTFL1_sgRNA13	TTGAAATAGACAGCTGCAACNNN	Ghir_A11	16221499	TTGAAAaAGAttGCTGCAggTGG	+	5
GhTFL1_sgRNA13	TTGAAATAGACAGCTGCAACNNN	Ghir_A11	19938589	TacAAATAcACAGCTGaAAgTGG	+	5
GhTFL1_sgRNA13	TTGAAATAGACAGCTGCAACNNN	Ghir_A11	24799371	TTGccATcGgCAGCaGCAACTGG	+	5
GhTFL1_sgRNA13	TTGAAATAGACAGCTGCAACNNN	Ghir_A11	24461814	gTGAAATAGACAaaTGCAgaAGG	-	5
GhTFL1_sgRNA13	TTGAAATAGACAGCTGCAACNNN	Ghir_A11	28706123	TTaAAATtGAaAGaTGCAAaAGG	+	5
GhTFL1_sgRNA13	TTGAAATAGACAGCTGCAACNNN	Ghir_A11	34636104	TgGAAATcaACAaaTGCAACTGG	+	5
GhTFL1_sgRNA13	TTGAAATAGACAGCTGCAACNNN	Ghir_A11	42822119	TgGAAATAGACAGCatgAtCGGG	-	5
GhTFL1_sgRNA13	TTGAAATAGACAGCTGCAACNNN	Ghir_A11	44908375	TacAAATAcACAGCTGaAAgTGG	-	5
GhTFL1_sgRNA13	TTGAAATAGACAGCTGCAACNNN	Ghir_A11	59665223	TTGAAATcaACtGCTGtcACTGG	+	5
GhTFL1_sgRNA13	TTGAAATAGACAGCTGCAACNNN	Ghir_A11	61866216	TaGAtATcGACAGCTGCcAgTGG	-	5
GhTFL1_sgRNA13	TTGAAATAGACAGCTGCAACNNN	Ghir_A11	80027764	TTGAAATtGtgAGaTGCAAtAGG	-	5
GhTFL1_sgRNA13	TTGAAATAGACAGCTGCAACNNN	Ghir_A11	82433115	TaGAAcTAGAaAGCTGgAAtTGG	-	5
GhTFL1_sgRNA13	TTGAAATAGACAGCTGCAACNNN	Ghir_A11	84905416	TacAAATAcACAGCTGaAAgTGG	-	5
GhTFL1_sgRNA13	TTGAAATAGACAGCTGCAACNNN	Ghir_A11	86114469	TTGAAAaAGACAGaTcgAAaTGG	+	5
GhTFL1_sgRNA13	TTGAAATAGACAGCTGCAACNNN	Ghir_A11	91370351	TTGAAtaAtACAGCTGCtAgAGG	+	5
GhTFL1_sgRNA13	TTGAAATAGACAGCTGCAACNNN	Ghir_A11	95523944	TTGAAAaAtACtGCTGgtACAGG	-	5
GhTFL1_sgRNA13	TTGAAATAGACAGCTGCAACNNN	Ghir_A11	97384596	aTGAAAaAGcCtGCTGgAACTGG	-	5
GhTFL1_sgRNA13	TTGAAATAGACAGCTGCAACNNN	Ghir_A11	98524097	TTGAAATtGAtAGgTtCAAtGGG	-	5
GhTFL1_sgRNA13	TTGAAATAGACAGCTGCAACNNN	Ghir_A11	102467581	TTGAtATAtACAttTtCAACAGG	-	5
GhTFL1_sgRNA13	TTGAAATAGACAGCTGCAACNNN	Ghir_A11	106647685	TTGAAATAGcgAtgTGCAAaGGG	-	5
GhTFL1_sgRNA13	TTGAAATAGACAGCTGCAACNNN	Ghir_A11	107097413	TacAAATAcACAGCTGaAAaTGG	-	5
GhTFL1_sgRNA13	TTGAAATAGACAGCTGCAACNNN	Ghir_A11	108967977	TTGAAAgAGtCAGCTGacAaTGG	+	5
GhTFL1_sgRNA13	TTGAAATAGACAGCTGCAACNNN	Ghir_A11	109393349	TTGAAAaAaACttCTtCAACAGG	-	5
GhTFL1_sgRNA13	TTGAAATAGACAGCTGCAACNNN	Ghir_A11	111130968	aaGAcAaAaACAGCTGCAACAGG	-	5
GhTFL1_sgRNA13	TTGAAATAGACAGCTGCAACNNN	Ghir_A11	111820899	TacAAATAcACAGCTGaAAgTGG	+	5
GhTFL1_sgRNA13	TTGAAATAGACAGCTGCAACNNN	Ghir_A11	115241848	aTGAAAaAGcaAGCTGgAACTGG	+	5
GhTFL1_sgRNA13	TTGAAATAGACAGCTGCAACNNN	Ghir_A11	119379275	TgGAcATAtACAGggGCAACTGG	-	5
GhTFL1_sgRNA13	TTGAAATAGACAGCTGCAACNNN	Ghir_A11	118799232	TTGAAAaAGAgtGCTGCtAtCGG	-	5
GhTFL1_sgRNA13	TTGAAATAGACAGCTGCAACNNN	Ghir_A11	122515083	TTGtAATAagaAGCTcCAACGGG	-	5
GhTFL1_sgRNA13	TTGAAATAGACAGCTGCAACNNN	Ghir_A12	47310	TTGAAAccGACtGCTtCAtCGGG	+	5
GhTFL1_sgRNA13	TTGAAATAGACAGCTGCAACNNN	Ghir_A12	3329420	TTGAAATAagaAGCTaaAACAGG	-	5
GhTFL1_sgRNA13	TTGAAATAGACAGCTGCAACNNN	Ghir_A12	4027193	TTGAgAgAGgCAGCTcCAACAGG	+	4
GhTFL1_sgRNA13	TTGAAATAGACAGCTGCAACNNN	Ghir_A12	6264012	cTGAtATtGACAGgTtCAACTGG	-	5
GhTFL1_sgRNA13	TTGAAATAGACAGCTGCAACNNN	Ghir_A12	6636173	TatAAATAcACAGCTGaAAgTGG	+	5
GhTFL1_sgRNA13	TTGAAATAGACAGCTGCAACNNN	Ghir_A12	13539579	TacAAATAcACAGCTGaAAgTGG	+	5
GhTFL1_sgRNA13	TTGAAATAGACAGCTGCAACNNN	Ghir_A12	15662882	TTGAAATtGAgAGaTGCtAtAGG	+	5
GhTFL1_sgRNA13	TTGAAATAGACAGCTGCAACNNN	Ghir_A12	22628748	aTGAAATAGACgaaTGCAAaAGG	-	5
GhTFL1_sgRNA13	TTGAAATAGACAGCTGCAACNNN	Ghir_A12	24495940	gTGAAATAGACgaaTGCAAaAGG	+	5
GhTFL1_sgRNA13	TTGAAATAGACAGCTGCAACNNN	Ghir_A12	24852939	TTaAAATAGtgAGaTGaAACCGG	+	5
GhTFL1_sgRNA13	TTGAAATAGACAGCTGCAACNNN	Ghir_A12	29816192	TacAAATAcACAGCTGaAAgTGG	-	5
GhTFL1_sgRNA13	TTGAAATAGACAGCTGCAACNNN	Ghir_A12	37461891	TTGAAAgAtACcaCgGCAACAGG	+	5
GhTFL1_sgRNA13	TTGAAATAGACAGCTGCAACNNN	Ghir_A12	37461799	TTGAAAgAtACcaCgGCAACAGG	+	5
GhTFL1_sgRNA13	TTGAAATAGACAGCTGCAACNNN	Ghir_A12	38715358	TTGAAATtGtgAGCTGCtAtAGG	-	5
GhTFL1_sgRNA13	TTGAAATAGACAGCTGCAACNNN	Ghir_A12	40208792	TTGAAAaAGAaAGaTGtAtCTGG	+	5
GhTFL1_sgRNA13	TTGAAATAGACAGCTGCAACNNN	Ghir_A12	45672561	TacAAATAcACAGCTaaAACTGG	+	5
GhTFL1_sgRNA13	TTGAAATAGACAGCTGCAACNNN	Ghir_A12	50538500	TatAAATAcACAGCTGaAAgTGG	-	5
GhTFL1_sgRNA13	TTGAAATAGACAGCTGCAACNNN	Ghir_A12	60156475	TTGgAATAGACAGtgGgAAaTGG	-	5
GhTFL1_sgRNA13	TTGAAATAGACAGCTGCAACNNN	Ghir_A12	62649821	cTGAAAaAGAaAGaTGCtACTGG	+	5
GhTFL1_sgRNA13	TTGAAATAGACAGCTGCAACNNN	Ghir_A12	86626406	aTGgAATAGAaAcCTGCAAgAGG	+	5
GhTFL1_sgRNA13	TTGAAATAGACAGCTGCAACNNN	Ghir_A12	86963250	TTaAAATAagCtGCTGCtACCGG	+	5
GhTFL1_sgRNA13	TTGAAATAGACAGCTGCAACNNN	Ghir_A12	94098043	TTGAAATAaACAaaTGaAAtGGG	-	5
GhTFL1_sgRNA13	TTGAAATAGACAGCTGCAACNNN	Ghir_A12	94088766	TTGAAATAaACAaaTGaAAtGGG	-	5
GhTFL1_sgRNA13	TTGAAATAGACAGCTGCAACNNN	Ghir_A12	94982294	TTtAcAcAGAaAGCTGCAAgCGG	+	5
GhTFL1_sgRNA13	TTGAAATAGACAGCTGCAACNNN	Ghir_A12	95408839	TTGAAtgAaACAGCTGCgtCGGG	-	5
GhTFL1_sgRNA13	TTGAAATAGACAGCTGCAACNNN	Ghir_A12	96469207	TTGAAAacctCAGCTGCAAtTGG	-	5
GhTFL1_sgRNA13	TTGAAATAGACAGCTGCAACNNN	Ghir_A12	102208184	TTGAAtTAtAtAGCTaCAAgTGG	+	5
GhTFL1_sgRNA13	TTGAAATAGACAGCTGCAACNNN	Ghir_A12	104647690	TTcAAAggaACAGCTGCAAgTGG	+	5
GhTFL1_sgRNA13	TTGAAATAGACAGCTGCAACNNN	Ghir_A12	106304340	TTGAAAacctCAGCTGCAAtTGG	+	5
GhTFL1_sgRNA13	TTGAAATAGACAGCTGCAACNNN	Ghir_A13	1454816	cTGAAAaAaAaAGCTGgAACTGG	-	5
GhTFL1_sgRNA13	TTGAAATAGACAGCTGCAACNNN	Ghir_A13	2182368	TacAAATAtACAGCTGaAAgTGG	-	5
GhTFL1_sgRNA13	TTGAAATAGACAGCTGCAACNNN	Ghir_A13	3704182	TTGAAATgGcCAaaTtCAACTGG	+	5
GhTFL1_sgRNA13	TTGAAATAGACAGCTGCAACNNN	Ghir_A13	12326705	TacAAATAcACAGCTGaAAgTGG	+	5
GhTFL1_sgRNA13	TTGAAATAGACAGCTGCAACNNN	Ghir_A13	11574168	gTGAAcTAGAaAGCTGtAAaAGG	-	5
GhTFL1_sgRNA13	TTGAAATAGACAGCTGCAACNNN	Ghir_A13	13744360	TacAAATAcACAGCTGaAAgTGG	+	5
GhTFL1_sgRNA13	TTGAAATAGACAGCTGCAACNNN	Ghir_A13	14867261	aTGAAATAGACgaaTGCAAaAGG	+	5
GhTFL1_sgRNA13	TTGAAATAGACAGCTGCAACNNN	Ghir_A13	14985157	TaGAgATAtACAGCTGgAAgTGG	-	5
GhTFL1_sgRNA13	TTGAAATAGACAGCTGCAACNNN	Ghir_A13	16046610	TTagAATAaACtGaTGCAACAGG	-	5
GhTFL1_sgRNA13	TTGAAATAGACAGCTGCAACNNN	Ghir_A13	20966809	TacAAATAcACAGCTGaAAgTGG	+	5
GhTFL1_sgRNA13	TTGAAATAGACAGCTGCAACNNN	Ghir_A13	37946043	TTGAAATAGAaAGaaGCcAtGGG	-	5
GhTFL1_sgRNA13	TTGAAATAGACAGCTGCAACNNN	Ghir_A13	40731883	TTGAAAaAtACtGCTGgtACAGG	-	5
GhTFL1_sgRNA13	TTGAAATAGACAGCTGCAACNNN	Ghir_A13	41124521	TTGAAAaAGAgAGgTGtAAgAGG	-	5
GhTFL1_sgRNA13	TTGAAATAGACAGCTGCAACNNN	Ghir_A13	50477615	TacAAATAaACAGCTGaAAgTGG	+	5
GhTFL1_sgRNA13	TTGAAATAGACAGCTGCAACNNN	Ghir_A13	51942899	aTGAAAaAGcCtGCTGgAACTGG	+	5
GhTFL1_sgRNA13	TTGAAATAGACAGCTGCAACNNN	Ghir_A13	55948012	TTGAAATtGAgAGaTGCtAtAGG	+	5
GhTFL1_sgRNA13	TTGAAATAGACAGCTGCAACNNN	Ghir_A13	79278218	TgGAAATgcACAGCTGCcAaGGG	+	5
GhTFL1_sgRNA13	TTGAAATAGACAGCTGCAACNNN	Ghir_A13	82228981	gattAATgGACAGCTGCAACGGG	-	5
GhTFL1_sgRNA13	TTGAAATAGACAGCTGCAACNNN	Ghir_A13	82392722	TTttAATAaACtGgTGCAACTGG	-	5
GhTFL1_sgRNA13	TTGAAATAGACAGCTGCAACNNN	Ghir_A13	91941332	TTGAAATccACtGCTtCAtCGGG	+	5
GhTFL1_sgRNA13	TTGAAATAGACAGCTGCAACNNN	Ghir_A13	93936458	TacAAATAtACAGCTGaAAgAGG	+	5
GhTFL1_sgRNA13	TTGAAATAGACAGCTGCAACNNN	Ghir_A13	99606091	TacAAATAcACAGCTGaAAgTGG	+	5
GhTFL1_sgRNA13	TTGAAATAGACAGCTGCAACNNN	Ghir_A13	100455014	TacAAATAcACAGCTGaAAgTGG	+	5
GhTFL1_sgRNA13	TTGAAATAGACAGCTGCAACNNN	Ghir_A13	101690476	TTGAAAaAGAtAGggGCAAaTGG	+	5
GhTFL1_sgRNA13	TTGAAATAGACAGCTGCAACNNN	Ghir_A13	105447188	TacAAATAcACAGCTGaAAgTGG	+	5
GhTFL1_sgRNA13	TTGAAATAGACAGCTGCAACNNN	Ghir_A13	105436867	TacAAATAcACAGCTGaAAgTGG	-	5
GhTFL1_sgRNA13	TTGAAATAGACAGCTGCAACNNN	Ghir_A13	105605423	TTGAAgcctgCAGCTGCAACTGG	-	5
GhTFL1_sgRNA13	TTGAAATAGACAGCTGCAACNNN	Ghir_D01	1817955	TTcAAATAaAtAGCTtCAtCTGG	+	5
GhTFL1_sgRNA13	TTGAAATAGACAGCTGCAACNNN	Ghir_D01	2515417	TgGcAATAGcCAGCaGCAAaTGG	-	5
GhTFL1_sgRNA13	TTGAAATAGACAGCTGCAACNNN	Ghir_D01	5195705	TacAAATAcACAGCTGaAAgTGG	-	5
GhTFL1_sgRNA13	TTGAAATAGACAGCTGCAACNNN	Ghir_D01	7494967	TacAAATAcACAGCTGaAAgTGG	-	5
GhTFL1_sgRNA13	TTGAAATAGACAGCTGCAACNNN	Ghir_D01	8758944	TTGAAgTAGAaAtCTGaAAtGGG	-	5
GhTFL1_sgRNA13	TTGAAATAGACAGCTGCAACNNN	Ghir_D01	9517813	TatAAATAcACAGCTGaAAgCGG	-	5
GhTFL1_sgRNA13	TTGAAATAGACAGCTGCAACNNN	Ghir_D01	14010799	TacAAATAcACAGCTGaAAgTGG	-	5
GhTFL1_sgRNA13	TTGAAATAGACAGCTGCAACNNN	Ghir_D01	14576668	TaGAAATAGACAGtTcCAAgTGG	-	4
GhTFL1_sgRNA13	TTGAAATAGACAGCTGCAACNNN	Ghir_D01	15010715	TacAAATAcACAGCTGaAAgTGG	-	5
GhTFL1_sgRNA13	TTGAAATAGACAGCTGCAACNNN	Ghir_D01	15412965	TTtAAATAGcCAaCTGaAAaCGG	+	5
GhTFL1_sgRNA13	TTGAAATAGACAGCTGCAACNNN	Ghir_D01	15255437	TacAAATAcACAGCTGaAAgTGG	+	5
GhTFL1_sgRNA13	TTGAAATAGACAGCTGCAACNNN	Ghir_D01	17490638	TacAAATAcACAGCTGaAAgTGG	+	5
GhTFL1_sgRNA13	TTGAAATAGACAGCTGCAACNNN	Ghir_D01	17814728	TacAAATAcACAGCTGaAAgTGG	-	5
GhTFL1_sgRNA13	TTGAAATAGACAGCTGCAACNNN	Ghir_D01	18586495	TTGAAATgcACAtCTGgAtCCGG	-	5
GhTFL1_sgRNA13	TTGAAATAGACAGCTGCAACNNN	Ghir_D01	20118626	TacAAATAcACAGCTGaAAgTGG	+	5
GhTFL1_sgRNA13	TTGAAATAGACAGCTGCAACNNN	Ghir_D01	21385423	TTGAAtTAtACAaaTGaAACGGG	-	5
GhTFL1_sgRNA13	TTGAAATAGACAGCTGCAACNNN	Ghir_D01	23490851	TaGAgATgGACAGtTGCAACAGG	-	4
GhTFL1_sgRNA13	TTGAAATAGACAGCTGCAACNNN	Ghir_D01	27053909	aTGAAATAGcaAaCTGCAAaTGG	+	5
GhTFL1_sgRNA13	TTGAAATAGACAGCTGCAACNNN	Ghir_D01	32586000	TTGcAAatGAgAGCTGCcACTGG	+	5
GhTFL1_sgRNA13	TTGAAATAGACAGCTGCAACNNN	Ghir_D01	31987489	TTGAgcaAcACAGCTGCAAgAGG	-	5
GhTFL1_sgRNA13	TTGAAATAGACAGCTGCAACNNN	Ghir_D01	31609712	TTGAAATAtgCAtCTGCAttTGG	+	5
GhTFL1_sgRNA13	TTGAAATAGACAGCTGCAACNNN	Ghir_D01	38747977	TTGgAATtGACAtCTtCAAaAGG	+	5
GhTFL1_sgRNA13	TTGAAATAGACAGCTGCAACNNN	Ghir_D01	39284404	TacAAATAcACAGCTGaAAgTGG	-	5
GhTFL1_sgRNA13	TTGAAATAGACAGCTGCAACNNN	Ghir_D01	41578079	TatAAATAcACAGCTGaAAgTGG	-	5
GhTFL1_sgRNA13	TTGAAATAGACAGCTGCAACNNN	Ghir_D01	41755416	TTGAAATAGAaAcCTGCttCTGG	-	4
GhTFL1_sgRNA13	TTGAAATAGACAGCTGCAACNNN	Ghir_D01	45991775	TTGAAATgGAtAtCTagAACTGG	+	5
GhTFL1_sgRNA13	TTGAAATAGACAGCTGCAACNNN	Ghir_D01	47787472	TgaAAATAGAgAGCTGtAAaTGG	-	5
GhTFL1_sgRNA13	TTGAAATAGACAGCTGCAACNNN	Ghir_D01	48619911	TacAAATAcACAGCTGaAAgTGG	+	5
GhTFL1_sgRNA13	TTGAAATAGACAGCTGCAACNNN	Ghir_D01	47796815	TgaAAATAGAgAGCTGtAAaTGG	-	5
GhTFL1_sgRNA13	TTGAAATAGACAGCTGCAACNNN	Ghir_D01	53173782	aTGAAATcGAgAGCTGtAAtGGG	-	5
GhTFL1_sgRNA13	TTGAAATAGACAGCTGCAACNNN	Ghir_D01	53838789	TacAAATAcACAGCTGaAAgTGG	-	5
GhTFL1_sgRNA13	TTGAAATAGACAGCTGCAACNNN	Ghir_D01	55449255	TacAAATAcACAGCTGaAAgTGG	-	5
GhTFL1_sgRNA13	TTGAAATAGACAGCTGCAACNNN	Ghir_D01	56998856	TTGAAAaccACAcCTGaAACAGG	+	5
GhTFL1_sgRNA13	TTGAAATAGACAGCTGCAACNNN	Ghir_D01	57128953	aTGAAAaAGACAaCTGgAAaGGG	-	5
GhTFL1_sgRNA13	TTGAAATAGACAGCTGCAACNNN	Ghir_D01	58650550	TacAAATAcACAGCTGaAAgTGG	+	5
GhTFL1_sgRNA13	TTGAAATAGACAGCTGCAACNNN	Ghir_D01	58153751	TatAAATAcACAGCTGaAAgTGG	-	5
GhTFL1_sgRNA13	TTGAAATAGACAGCTGCAACNNN	Ghir_D01	57622052	TacAAATAcACAGCTGaAAgTGG	-	5
GhTFL1_sgRNA13	TTGAAATAGACAGCTGCAACNNN	Ghir_D01	61040543	TacAAATAcACAGCTGaAAgTGG	-	5
GhTFL1_sgRNA13	TTGAAATAGACAGCTGCAACNNN	Ghir_D01	61553580	TTGAAATAGAaAcCTGCttCTGG	-	4
GhTFL1_sgRNA13	TTGAAATAGACAGCTGCAACNNN	Ghir_D01	63013505	TTGAAAcAGAaAcCaGaAACTGG	-	5
GhTFL1_sgRNA13	TTGAAATAGACAGCTGCAACNNN	Ghir_D02	5199652	TTGAAgTtGgCAGCTaCAAgTGG	+	5
GhTFL1_sgRNA13	TTGAAATAGACAGCTGCAACNNN	Ghir_D02	5446089	TTtAAATAGAaAaCTcCAAaTGG	+	5
GhTFL1_sgRNA13	TTGAAATAGACAGCTGCAACNNN	Ghir_D02	5753056	aTGAAtTAGAgAaCTGCAAtAGG	-	5
GhTFL1_sgRNA13	TTGAAATAGACAGCTGCAACNNN	Ghir_D02	8216985	TcaAAATAGACtGtTGCAtCAGG	-	5
GhTFL1_sgRNA13	TTGAAATAGACAGCTGCAACNNN	Ghir_D02	8734878	TTGAAgagGACAGCTGCAcaAGG	+	5
GhTFL1_sgRNA13	TTGAAATAGACAGCTGCAACNNN	Ghir_D02	9138412	TatAAATAcACAGCTGaAAgTGG	-	5
GhTFL1_sgRNA13	TTGAAATAGACAGCTGCAACNNN	Ghir_D02	9645412	TaGAgATAcACAGCTGaAAgTGG	-	5
GhTFL1_sgRNA13	TTGAAATAGACAGCTGCAACNNN	Ghir_D02	10696824	TacAAATAcACAGCTGaAAgTGG	-	5
GhTFL1_sgRNA13	TTGAAATAGACAGCTGCAACNNN	Ghir_D02	12022781	TacAAATAcACAGCTGaAAgTGG	-	5
GhTFL1_sgRNA13	TTGAAATAGACAGCTGCAACNNN	Ghir_D02	12198822	gTGgAATAaACAGtTGCAAgGGG	-	5
GhTFL1_sgRNA13	TTGAAATAGACAGCTGCAACNNN	Ghir_D02	13471396	gTGAAATAcACAcCTGCAggAGG	+	5
GhTFL1_sgRNA13	TTGAAATAGACAGCTGCAACNNN	Ghir_D02	14569915	TTGAtgTAGACAGCaGCAgtTGG	-	5
GhTFL1_sgRNA13	TTGAAATAGACAGCTGCAACNNN	Ghir_D02	15387745	TaaAAATAcACAGCTGaAAgTGG	+	5
GhTFL1_sgRNA13	TTGAAATAGACAGCTGCAACNNN	Ghir_D02	16559692	TTGAAATgGAaAGCTGagtCCGG	-	5
GhTFL1_sgRNA13	TTGAAATAGACAGCTGCAACNNN	Ghir_D02	16665476	TatAAATAcACAGCTGaAAgTGG	+	5
GhTFL1_sgRNA13	TTGAAATAGACAGCTGCAACNNN	Ghir_D02	19367239	TacAAATAcACAGCTGaAAgTGG	-	5
GhTFL1_sgRNA13	TTGAAATAGACAGCTGCAACNNN	Ghir_D02	24388494	TTGAAtTAagCAGCTGgAAgAGG	-	5
GhTFL1_sgRNA13	TTGAAATAGACAGCTGCAACNNN	Ghir_D02	27170021	TgGAAATAGAgAagTGgAACTGG	-	5
GhTFL1_sgRNA13	TTGAAATAGACAGCTGCAACNNN	Ghir_D02	31759096	TTGgAATcGACAtCTcCAAaAGG	+	5
GhTFL1_sgRNA13	TTGAAATAGACAGCTGCAACNNN	Ghir_D02	32809649	TTGtAATtGACAGaTtCAgCTGG	+	5
GhTFL1_sgRNA13	TTGAAATAGACAGCTGCAACNNN	Ghir_D02	35340516	TTGAAATAagCAGtTtCAtCTGG	+	5
GhTFL1_sgRNA13	TTGAAATAGACAGCTGCAACNNN	Ghir_D02	37403871	TTGgtATAGAgAGgTGCAAtTGG	-	5
GhTFL1_sgRNA13	TTGAAATAGACAGCTGCAACNNN	Ghir_D02	40604762	TatAAATAcACAGCTGaAAgTGG	-	5
GhTFL1_sgRNA13	TTGAAATAGACAGCTGCAACNNN	Ghir_D02	41716945	TacAAATAcACAGCTGaAAgTGG	+	5
GhTFL1_sgRNA13	TTGAAATAGACAGCTGCAACNNN	Ghir_D02	44029855	TacAAATAcACAGCTGaAAgTGG	-	5
GhTFL1_sgRNA13	TTGAAATAGACAGCTGCAACNNN	Ghir_D02	45653692	TTGAAATAtgCAaCTGtAAtTGG	+	5
GhTFL1_sgRNA13	TTGAAATAGACAGCTGCAACNNN	Ghir_D02	45796814	TacAAATAcACAGCTGaAAgTGG	+	5
GhTFL1_sgRNA13	TTGAAATAGACAGCTGCAACNNN	Ghir_D02	47051234	TacAAATAcACAGCTGaAAgTGG	-	5
GhTFL1_sgRNA13	TTGAAATAGACAGCTGCAACNNN	Ghir_D02	48064588	TTtAAAagaACAGCTGCAAtGGG	+	5
GhTFL1_sgRNA13	TTGAAATAGACAGCTGCAACNNN	Ghir_D02	52669901	TacAAATAcACAGCTGaAAgTGG	+	5
GhTFL1_sgRNA13	TTGAAATAGACAGCTGCAACNNN	Ghir_D02	52973970	TTGAcATtGACAtCTGCAtgAGG	+	5
GhTFL1_sgRNA13	TTGAAATAGACAGCTGCAACNNN	Ghir_D02	53746999	TacAAATAcACAGCTGaAAgTGG	-	5
GhTFL1_sgRNA13	TTGAAATAGACAGCTGCAACNNN	Ghir_D02	54233772	TTcAAATAGACAGtaGgAACGGG	-	4
GhTFL1_sgRNA13	TTGAAATAGACAGCTGCAACNNN	Ghir_D02	54154731	TTGAAATgcAaAGCaaCAACTGG	-	5
GhTFL1_sgRNA13	TTGAAATAGACAGCTGCAACNNN	Ghir_D02	56521455	TacAAATAcACAGCTGaAAgTGG	-	5
GhTFL1_sgRNA13	TTGAAATAGACAGCTGCAACNNN	Ghir_D02	58164794	TacAAATAcACAGCTGaAAgTGG	+	5
GhTFL1_sgRNA13	TTGAAATAGACAGCTGCAACNNN	Ghir_D02	58636439	TTGAAcaAGACAaCTtCAAaTGG	+	5
GhTFL1_sgRNA13	TTGAAATAGACAGCTGCAACNNN	Ghir_D02	60044719	TTGAAcatatCAGCTGCAACAGG	+	5
GhTFL1_sgRNA13	TTGAAATAGACAGCTGCAACNNN	Ghir_D02	60573423	TatAAATAcACAGCTGaAAgTGG	+	5
GhTFL1_sgRNA13	TTGAAATAGACAGCTGCAACNNN	Ghir_D02	60543786	TacAAATAcACAGCTGaAACTGG	-	4
GhTFL1_sgRNA13	TTGAAATAGACAGCTGCAACNNN	Ghir_D02	64023741	TacAAATAcACAGCTGaAAaTGG	+	5
GhTFL1_sgRNA13	TTGAAATAGACAGCTGCAACNNN	Ghir_D02	64013512	TacAAATAcACAGCTGaAAgTGG	+	5
GhTFL1_sgRNA13	TTGAAATAGACAGCTGCAACNNN	Ghir_D02	67342956	TTGAtATAGACcGgTtCAAtTGG	-	5
GhTFL1_sgRNA13	TTGAAATAGACAGCTGCAACNNN	Ghir_D03	934330	TTtAAAaAGtCAGCTatAACCGG	+	5
GhTFL1_sgRNA13	TTGAAATAGACAGCTGCAACNNN	Ghir_D03	4385190	TgGAAATgaACAGtTGtAACAGG	+	5
GhTFL1_sgRNA13	TTGAAATAGACAGCTGCAACNNN	Ghir_D03	4376016	TgGAAATgaACAGtTGtAACAGG	+	5
GhTFL1_sgRNA13	TTGAAATAGACAGCTGCAACNNN	Ghir_D03	7752759	TacAAATAcACAGCTGaAAgTGG	+	5
GhTFL1_sgRNA13	TTGAAATAGACAGCTGCAACNNN	Ghir_D03	8793751	cTGAAATcaACAtCTGCAAaGGG	+	5
GhTFL1_sgRNA13	TTGAAATAGACAGCTGCAACNNN	Ghir_D03	14769062	TTGAtAaAGACAGCTGaAgaAGG	+	5
GhTFL1_sgRNA13	TTGAAATAGACAGCTGCAACNNN	Ghir_D03	21258283	TTcAAATAGtCtGCTGCAggAGG	-	5
GhTFL1_sgRNA13	TTGAAATAGACAGCTGCAACNNN	Ghir_D03	28538215	TTGgAATcGACAtCTcCAAaAGG	+	5
GhTFL1_sgRNA13	TTGAAATAGACAGCTGCAACNNN	Ghir_D03	33255305	TacAAATAcACAGCTGgAAgTGG	-	5
GhTFL1_sgRNA13	TTGAAATAGACAGCTGCAACNNN	Ghir_D03	34951812	TaaAAATAcACAGCTGaAAgTGG	+	5
GhTFL1_sgRNA13	TTGAAATAGACAGCTGCAACNNN	Ghir_D03	35261190	TacAAATAcACAGCTGaAAgTGG	-	5
GhTFL1_sgRNA13	TTGAAATAGACAGCTGCAACNNN	Ghir_D03	36807064	TacAAATAcACAGCTGaAAgTGG	+	5
GhTFL1_sgRNA13	TTGAAATAGACAGCTGCAACNNN	Ghir_D03	38790140	TaGAAATtGAtAGCTcCAAtAGG	+	5
GhTFL1_sgRNA13	TTGAAATAGACAGCTGCAACNNN	Ghir_D03	39214304	TTGAAATAGcatGCatCAACGGG	-	5
GhTFL1_sgRNA13	TTGAAATAGACAGCTGCAACNNN	Ghir_D03	40128482	TatAAATAcACAGCTGaAAgTGG	+	5
GhTFL1_sgRNA13	TTGAAATAGACAGCTGCAACNNN	Ghir_D03	41005800	gTGAAgTcGACAGgTGgAACCGG	+	5
GhTFL1_sgRNA13	TTGAAATAGACAGCTGCAACNNN	Ghir_D03	43704307	TacAAATAcACAGCTGaAAgTGG	-	5
GhTFL1_sgRNA13	TTGAAATAGACAGCTGCAACNNN	Ghir_D03	44450797	TacAAATAcACAGCTGaAAgTGG	+	5
GhTFL1_sgRNA13	TTGAAATAGACAGCTGCAACNNN	Ghir_D03	46061815	aTGAAAaAGACAaCTGaAAaTGG	+	5
GhTFL1_sgRNA13	TTGAAATAGACAGCTGCAACNNN	Ghir_D03	48579853	TTGAggTgGAaAGCTGgAACAGG	-	5
GhTFL1_sgRNA13	TTGAAATAGACAGCTGCAACNNN	Ghir_D03	49564469	TTagAATtGAaAGCTGCAAaAGG	-	5
GhTFL1_sgRNA13	TTGAAATAGACAGCTGCAACNNN	Ghir_D03	50117179	TacAAATAcACAGCTGaAAgTGG	+	5
GhTFL1_sgRNA13	TTGAAATAGACAGCTGCAACNNN	Ghir_D04	2476923	TacAAATAcACAGCTGaAAgTGG	-	5
GhTFL1_sgRNA13	TTGAAATAGACAGCTGCAACNNN	Ghir_D04	1742740	TacAAATAcACAGCTGaAAgTGG	-	5
GhTFL1_sgRNA13	TTGAAATAGACAGCTGCAACNNN	Ghir_D04	3049828	TaGAAATAGAaAGCTtgAgCTGG	-	5
GhTFL1_sgRNA13	TTGAAATAGACAGCTGCAACNNN	Ghir_D04	4505193	TaaAAAaAGACAGaTGCAgCTGG	+	5
GhTFL1_sgRNA13	TTGAAATAGACAGCTGCAACNNN	Ghir_D04	4839093	TTGAAAaAacCAGCgGCAAaTGG	-	5
GhTFL1_sgRNA13	TTGAAATAGACAGCTGCAACNNN	Ghir_D04	6061104	gTGAAATAcACAcCTGCAggAGG	+	5
GhTFL1_sgRNA13	TTGAAATAGACAGCTGCAACNNN	Ghir_D04	6217893	TTGAAgaAGACAGCTGCAcaAGG	+	4
GhTFL1_sgRNA13	TTGAAATAGACAGCTGCAACNNN	Ghir_D04	6222233	TTGAAgaAGACAGtTGCAcaAGG	+	5
GhTFL1_sgRNA13	TTGAAATAGACAGCTGCAACNNN	Ghir_D04	6930374	TatAAATAcACAGCTGaAAgTGG	+	5
GhTFL1_sgRNA13	TTGAAATAGACAGCTGCAACNNN	Ghir_D04	10942031	TacAAATAcACAGCTGaAAgTGG	+	5
GhTFL1_sgRNA13	TTGAAATAGACAGCTGCAACNNN	Ghir_D04	10939428	TacAAATAcACAGCTGaAAgTGG	-	5
GhTFL1_sgRNA13	TTGAAATAGACAGCTGCAACNNN	Ghir_D04	11471605	TacAAATAcACAGCTGgAAaTGG	-	5
GhTFL1_sgRNA13	TTGAAATAGACAGCTGCAACNNN	Ghir_D04	13270923	TacAAATAcACAGCTGaAAgTGG	+	5
GhTFL1_sgRNA13	TTGAAATAGACAGCTGCAACNNN	Ghir_D04	14972588	gTGAAAgAGAaAGtTGCAAgAGG	+	5
GhTFL1_sgRNA13	TTGAAATAGACAGCTGCAACNNN	Ghir_D04	14939695	aTaAAAaAGAaAGCTGCAgCCGG	-	5
GhTFL1_sgRNA13	TTGAAATAGACAGCTGCAACNNN	Ghir_D04	15737368	TTGAgAaAGACtGaTGCAAaAGG	-	5
GhTFL1_sgRNA13	TTGAAATAGACAGCTGCAACNNN	Ghir_D04	20281190	TTGAAATAtgCAtCTGCAttGGG	+	5
GhTFL1_sgRNA13	TTGAAATAGACAGCTGCAACNNN	Ghir_D04	27981337	TaGAAAaAGAaAGtTGCAAgGGG	-	5
GhTFL1_sgRNA13	TTGAAATAGACAGCTGCAACNNN	Ghir_D04	28007302	TaGAAAaAGAaAGtTGCAAgGGG	-	5
GhTFL1_sgRNA13	TTGAAATAGACAGCTGCAACNNN	Ghir_D04	31851124	TTGAAATgaACAGCTGaAggGGG	+	5
GhTFL1_sgRNA13	TTGAAATAGACAGCTGCAACNNN	Ghir_D04	32923175	TTatAATAGtaAGCTGCAAtCGG	-	5
GhTFL1_sgRNA13	TTGAAATAGACAGCTGCAACNNN	Ghir_D04	34850436	TTGAAATAaACAGCgGCAACAGG	+	2
GhTFL1_sgRNA13	TTGAAATAGACAGCTGCAACNNN	Ghir_D04	35621064	TatAAATAcACAGCTGaAAgTGG	-	5
GhTFL1_sgRNA13	TTGAAATAGACAGCTGCAACNNN	Ghir_D04	36251246	TTGgAATcGACAtCTcCAAaAGG	-	5
GhTFL1_sgRNA13	TTGAAATAGACAGCTGCAACNNN	Ghir_D04	41003096	TTGgAATAGACAaaaGCAAtAGG	+	5
GhTFL1_sgRNA13	TTGAAATAGACAGCTGCAACNNN	Ghir_D04	44346610	TacAAATAcACAGCTGaAAgTGG	-	5
GhTFL1_sgRNA13	TTGAAATAGACAGCTGCAACNNN	Ghir_D04	45749986	aTtAgATgGACAGCTGgAACGGG	-	5
GhTFL1_sgRNA13	TTGAAATAGACAGCTGCAACNNN	Ghir_D04	48675543	TTGcAATtGACAGtTGgAAaGGG	+	5
GhTFL1_sgRNA13	TTGAAATAGACAGCTGCAACNNN	Ghir_D04	48691801	TTGAAcatatCAGCTGCAACAGG	-	5
GhTFL1_sgRNA13	TTGAAATAGACAGCTGCAACNNN	Ghir_D04	48759784	TacAAATAcACAGCTGaAAgTGG	-	5
GhTFL1_sgRNA13	TTGAAATAGACAGCTGCAACNNN	Ghir_D04	49566107	aTGcAATAGcCAGCTGCAcgAGG	+	5
GhTFL1_sgRNA13	TTGAAATAGACAGCTGCAACNNN	Ghir_D04	50119114	TaGAAAaAGACAGtTGgAAtGGG	+	5
GhTFL1_sgRNA13	TTGAAATAGACAGCTGCAACNNN	Ghir_D04	51124780	TaGAgATAcACAGCTGaAAgTGG	+	5
GhTFL1_sgRNA13	TTGAAATAGACAGCTGCAACNNN	Ghir_D04	52675032	TTGAAAataACAGCaGCAAtTGG	-	5
GhTFL1_sgRNA13	TTGAAATAGACAGCTGCAACNNN	Ghir_D04	55570451	TTGtAcTAGgCAGCTGCAgaAGG	+	5
GhTFL1_sgRNA13	TTGAAATAGACAGCTGCAACNNN	Ghir_D05	3228955	TTGAAtTAGACAGCTtgccCCGG	+	5
GhTFL1_sgRNA13	TTGAAATAGACAGCTGCAACNNN	Ghir_D05	5426549	TTGAgcTgGAgAGCTGtAACAGG	+	5
GhTFL1_sgRNA13	TTGAAATAGACAGCTGCAACNNN	Ghir_D05	8892588	TTGAcATgGACcGtTGCAgCCGG	-	5
GhTFL1_sgRNA13	TTGAAATAGACAGCTGCAACNNN	Ghir_D05	10978708	TTcAAATAatCcGCTGCAAgGGG	+	5
GhTFL1_sgRNA13	TTGAAATAGACAGCTGCAACNNN	Ghir_D05	12963176	TacAAATAcACAGCTGaAAgTGG	-	5
GhTFL1_sgRNA13	TTGAAATAGACAGCTGCAACNNN	Ghir_D05	15301897	aTGtAATAGAaAaCTGCAgCAGG	+	5
GhTFL1_sgRNA13	TTGAAATAGACAGCTGCAACNNN	Ghir_D05	14901455	TTGAAATAcACtGCaGCAACCGG	-	3
GhTFL1_sgRNA13	TTGAAATAGACAGCTGCAACNNN	Ghir_D05	23461062	TTGAAATActgAaaTGCAACGGG	-	5
GhTFL1_sgRNA13	TTGAAATAGACAGCTGCAACNNN	Ghir_D05	24222427	aTGAAATtaACAGCTGCcAtTGG	-	5
GhTFL1_sgRNA13	TTGAAATAGACAGCTGCAACNNN	Ghir_D05	25856422	TacAAATAcACAGCTGaAAgTGG	+	5
GhTFL1_sgRNA13	TTGAAATAGACAGCTGCAACNNN	Ghir_D05	27839972	TacAAATAcACAGCTGaAAgTGG	-	5
GhTFL1_sgRNA13	TTGAAATAGACAGCTGCAACNNN	Ghir_D05	30909981	TacAAATAcACAGCTGaAAgTGG	-	5
GhTFL1_sgRNA13	TTGAAATAGACAGCTGCAACNNN	Ghir_D05	34142898	TacAAATAcACAGCTGaAAgTGG	+	5
GhTFL1_sgRNA13	TTGAAATAGACAGCTGCAACNNN	Ghir_D05	36730175	TTGAAtTtcAaAGCTtCAACTGG	-	5
GhTFL1_sgRNA13	TTGAAATAGACAGCTGCAACNNN	Ghir_D05	37594611	TacAAATAcACAGCTGaAAgTGG	+	5
GhTFL1_sgRNA13	TTGAAATAGACAGCTGCAACNNN	Ghir_D05	44087379	TacAAATAcACAGCTGaAAgTGG	-	5
GhTFL1_sgRNA13	TTGAAATAGACAGCTGCAACNNN	Ghir_D05	48624487	TTGAAATAtgCAaCTGCActGGG	-	5
GhTFL1_sgRNA13	TTGAAATAGACAGCTGCAACNNN	Ghir_D05	48855563	TacAAATAcACAGCTGaAACTGG	+	4
GhTFL1_sgRNA13	TTGAAATAGACAGCTGCAACNNN	Ghir_D05	49810863	TaGAAATAGAtAGtTcCAAgAGG	+	5
GhTFL1_sgRNA13	TTGAAATAGACAGCTGCAACNNN	Ghir_D05	52217081	TacAAATAcACAGCTGaAAgTGG	-	5
GhTFL1_sgRNA13	TTGAAATAGACAGCTGCAACNNN	Ghir_D05	52292815	TTGAAAgtGAaAGCaGCAAaGGG	-	5
GhTFL1_sgRNA13	TTGAAATAGACAGCTGCAACNNN	Ghir_D05	53483576	TTGAAATAGACAtgaaCAAtTGG	+	5
GhTFL1_sgRNA13	TTGAAATAGACAGCTGCAACNNN	Ghir_D05	53602094	TacAAATAcACAGCTGaAAgTGG	+	5
GhTFL1_sgRNA13	TTGAAATAGACAGCTGCAACNNN	Ghir_D05	54764197	TaGgAATtGACtGCTGCAAaTGG	-	5
GhTFL1_sgRNA13	TTGAAATAGACAGCTGCAACNNN	Ghir_D05	57136056	TTGAtATAcACtGaTGCgACCGG	-	5
GhTFL1_sgRNA13	TTGAAATAGACAGCTGCAACNNN	Ghir_D05	59060446	TacAAATAcACAGCTGaAAgTGG	+	5
GhTFL1_sgRNA13	TTGAAATAGACAGCTGCAACNNN	Ghir_D05	62329142	TTGAAATtGggAGaTGCAAtGGG	-	5
GhTFL1_sgRNA13	TTGAAATAGACAGCTGCAACNNN	Ghir_D05	62315035	TTGAAATtGgaAGaTGCAAtGGG	-	5
GhTFL1_sgRNA13	TTGAAATAGACAGCTGCAACNNN	Ghir_D05	62762103	TTGAAtgAGACAcCTGttACAGG	-	5
GhTFL1_sgRNA13	TTGAAATAGACAGCTGCAACNNN	Ghir_D06	2377609	TacAAATAcACAGCTGaAAgTGG	+	5
GhTFL1_sgRNA13	TTGAAATAGACAGCTGCAACNNN	Ghir_D06	2689014	aTtAAATcGACAcCTGCAcCTGG	+	5
GhTFL1_sgRNA13	TTGAAATAGACAGCTGCAACNNN	Ghir_D06	9674166	TgGAAATAGACAGgccaAACAGG	-	5
GhTFL1_sgRNA13	TTGAAATAGACAGCTGCAACNNN	Ghir_D06	12037854	TacAAATAcACAGCTGaAAgTGG	+	5
GhTFL1_sgRNA13	TTGAAATAGACAGCTGCAACNNN	Ghir_D06	12599909	TatAAATAcACAGCTGaAAgTGG	+	5
GhTFL1_sgRNA13	TTGAAATAGACAGCTGCAACNNN	Ghir_D06	18039879	TTGAtAaAGgaAGCTGCAAtTGG	+	5
GhTFL1_sgRNA13	TTGAAATAGACAGCTGCAACNNN	Ghir_D06	18712105	TacAAATAtACAGCTGaAAgTGG	+	5
GhTFL1_sgRNA13	TTGAAATAGACAGCTGCAACNNN	Ghir_D06	19509323	TTGAAATgGAtAtCTGgAAtTGG	-	5
GhTFL1_sgRNA13	TTGAAATAGACAGCTGCAACNNN	Ghir_D06	24528721	TTGAAATtGAaAaCTGaAcCTGG	-	5
GhTFL1_sgRNA13	TTGAAATAGACAGCTGCAACNNN	Ghir_D06	25827711	TacAAATAtACAGCTGaAAgTGG	-	5
GhTFL1_sgRNA13	TTGAAATAGACAGCTGCAACNNN	Ghir_D06	26208061	TacAAATAcACAGCTGaAAaTGG	-	5
GhTFL1_sgRNA13	TTGAAATAGACAGCTGCAACNNN	Ghir_D06	30601155	TTagtATAGgCAGCTGCcACTGG	-	5
GhTFL1_sgRNA13	TTGAAATAGACAGCTGCAACNNN	Ghir_D06	31066352	TatAAATAtACAGCTGgAAgTGG	-	5
GhTFL1_sgRNA13	TTGAAATAGACAGCTGCAACNNN	Ghir_D06	38177347	TTGAAATAtACtGtaGCAAtCGG	+	5
GhTFL1_sgRNA13	TTGAAATAGACAGCTGCAACNNN	Ghir_D06	41753603	aTGAAAaAGAatGCTGgAACTGG	+	5
GhTFL1_sgRNA13	TTGAAATAGACAGCTGCAACNNN	Ghir_D06	43513889	TacAAATAcACAGCTGaAAgGGG	-	5
GhTFL1_sgRNA13	TTGAAATAGACAGCTGCAACNNN	Ghir_D06	50831592	TacAAATAcACAGCTGaAAgTGG	-	5
GhTFL1_sgRNA13	TTGAAATAGACAGCTGCAACNNN	Ghir_D06	50823896	TTGAAAgAGACcGtTGtAAgAGG	+	5
GhTFL1_sgRNA13	TTGAAATAGACAGCTGCAACNNN	Ghir_D06	54713601	TacAAATAcACAGCTGaAAgTGG	+	5
GhTFL1_sgRNA13	TTGAAATAGACAGCTGCAACNNN	Ghir_D06	57395371	TTtgAATAtAaAGCTGCtACCGG	-	5
GhTFL1_sgRNA13	TTGAAATAGACAGCTGCAACNNN	Ghir_D06	59749170	aTGAtATcGACtcCTGCAACTGG	+	5
GhTFL1_sgRNA13	TTGAAATAGACAGCTGCAACNNN	Ghir_D06	62816641	TTtcAATAGgCAGtaGCAACAGG	+	5
GhTFL1_sgRNA13	TTGAAATAGACAGCTGCAACNNN	Ghir_D06	62396314	TacAAATAcACAGCTGaAAgTGG	-	5
GhTFL1_sgRNA13	TTGAAATAGACAGCTGCAACNNN	Ghir_D06	63075544	TgGAAATAGggAcCTGCAAtTGG	-	5
GhTFL1_sgRNA13	TTGAAATAGACAGCTGCAACNNN	Ghir_D06	66036685	gTGgAATAGAtAcCTGCAAaGGG	+	5
GhTFL1_sgRNA13	TTGAAATAGACAGCTGCAACNNN	Ghir_D06	66704547	TTGAtATAaACAGgaGCAcCCGG	+	5
GhTFL1_sgRNA13	TTGAAATAGACAGCTGCAACNNN	Ghir_D07	1462129	TaGAAATAatCAGaTGCAAaTGG	+	5
GhTFL1_sgRNA13	TTGAAATAGACAGCTGCAACNNN	Ghir_D07	2160197	TacAAATAcACAGCTGaAAgTGG	-	5
GhTFL1_sgRNA13	TTGAAATAGACAGCTGCAACNNN	Ghir_D07	2288958	TTGAAtTtGACAGagaCAACCGG	-	5
GhTFL1_sgRNA13	TTGAAATAGACAGCTGCAACNNN	Ghir_D07	3251928	TTGAgAaAGAaAaCTGCcACAGG	-	5
GhTFL1_sgRNA13	TTGAAATAGACAGCTGCAACNNN	Ghir_D07	6954631	TTGAAgagGACAGCTGCAcaAGG	-	5
GhTFL1_sgRNA13	TTGAAATAGACAGCTGCAACNNN	Ghir_D07	6648700	TTGAAcTcGAaAGCTGtAtCTGG	-	5
GhTFL1_sgRNA13	TTGAAATAGACAGCTGCAACNNN	Ghir_D07	13438181	TTGAAtgAaACAcCTGaAACTGG	+	5
GhTFL1_sgRNA13	TTGAAATAGACAGCTGCAACNNN	Ghir_D07	13530781	TacAAATAcACAGCTGaAAgTGG	+	5
GhTFL1_sgRNA13	TTGAAATAGACAGCTGCAACNNN	Ghir_D07	14888228	TTGAgAgAGAaAGCTtCAtCAGG	-	5
GhTFL1_sgRNA13	TTGAAATAGACAGCTGCAACNNN	Ghir_D07	15838948	TTGAAATAGACAGCTGCAACAGG	+	0
GhTFL1_sgRNA13	TTGAAATAGACAGCTGCAACNNN	Ghir_D07	16095374	TTGAAATAaACAGCaGCctgAGG	+	5
GhTFL1_sgRNA13	TTGAAATAGACAGCTGCAACNNN	Ghir_D07	18558505	TaGAAATAGACAtCTtgAtCAGG	-	5
GhTFL1_sgRNA13	TTGAAATAGACAGCTGCAACNNN	Ghir_D07	19312178	TTGAAAatGctAaCTGCAACTGG	-	5
GhTFL1_sgRNA13	TTGAAATAGACAGCTGCAACNNN	Ghir_D07	21088732	TTGgAATAGACAtCTtCcAaAGG	+	5
GhTFL1_sgRNA13	TTGAAATAGACAGCTGCAACNNN	Ghir_D07	21646614	TacAAATAcACAGCTGaAAgTGG	-	5
GhTFL1_sgRNA13	TTGAAATAGACAGCTGCAACNNN	Ghir_D07	25651496	TacAAATAcACAGCTGgAAgTGG	-	5
GhTFL1_sgRNA13	TTGAAATAGACAGCTGCAACNNN	Ghir_D07	27342766	TTGAAgTtGgtAGCTGCAAtAGG	-	5
GhTFL1_sgRNA13	TTGAAATAGACAGCTGCAACNNN	Ghir_D07	32366593	TatAAATAcACAGCTGaAAgTGG	-	5
GhTFL1_sgRNA13	TTGAAATAGACAGCTGCAACNNN	Ghir_D07	35750221	TTGAAAaAcAtAGCTGaAAaTGG	+	5
GhTFL1_sgRNA13	TTGAAATAGACAGCTGCAACNNN	Ghir_D07	49641801	gTGAAAagGACAGaTGCAAgAGG	+	5
GhTFL1_sgRNA13	TTGAAATAGACAGCTGCAACNNN	Ghir_D07	54052211	TatAAATAcACAGCTGaAAgTGG	+	5
GhTFL1_sgRNA13	TTGAAATAGACAGCTGCAACNNN	Ghir_D07	54141535	TTGAgATtaACAaCTtCAACAGG	-	5
GhTFL1_sgRNA13	TTGAAATAGACAGCTGCAACNNN	Ghir_D07	56375021	TTGAAATAGtgAtgTGCAAaGGG	-	5
GhTFL1_sgRNA13	TTGAAATAGACAGCTGCAACNNN	Ghir_D07	58690878	TacAAATAcACAGCTGaAAgTGG	+	5
GhTFL1_sgRNA13	TTGAAATAGACAGCTGCAACNNN	Ghir_D07	58658514	TTGAAATtGACAtaTGatACAGG	-	5
GhTFL1_sgRNA13	TTGAAATAGACAGCTGCAACNNN	Ghir_D07	58633193	TTGAAATtGACAtaTGatACAGG	-	5
GhTFL1_sgRNA13	TTGAAATAGACAGCTGCAACNNN	Ghir_D08	2606487	TTGAAAacctCAGCTGCAAtTGG	+	5
GhTFL1_sgRNA13	TTGAAATAGACAGCTGCAACNNN	Ghir_D08	2652883	TacAAATAcACAGCTGaAAgTGG	+	5
GhTFL1_sgRNA13	TTGAAATAGACAGCTGCAACNNN	Ghir_D08	3755504	TTGAAATcGAtAcaTtCAACGGG	-	5
GhTFL1_sgRNA13	TTGAAATAGACAGCTGCAACNNN	Ghir_D08	5821709	TTGAAATAGAaAagTGCAACAGG	-	3
GhTFL1_sgRNA13	TTGAAATAGACAGCTGCAACNNN	Ghir_D08	8440449	TTcAAATgaAaAGCTGCAAtCGG	+	5
GhTFL1_sgRNA13	TTGAAATAGACAGCTGCAACNNN	Ghir_D08	9681210	TTGAAATAGAattCTcaAACAGG	+	5
GhTFL1_sgRNA13	TTGAAATAGACAGCTGCAACNNN	Ghir_D08	10226564	cTGAAgaAGAaAGCTGCAAaAGG	-	5
GhTFL1_sgRNA13	TTGAAATAGACAGCTGCAACNNN	Ghir_D08	11061089	TacAAATAcACAGCTGaAAgTGG	-	5
GhTFL1_sgRNA13	TTGAAATAGACAGCTGCAACNNN	Ghir_D08	13727276	TTGAAATAaACttCTaCAAtCGG	+	5
GhTFL1_sgRNA13	TTGAAATAGACAGCTGCAACNNN	Ghir_D08	14687308	TTGAAAatGACActTGCAAgTGG	+	5
GhTFL1_sgRNA13	TTGAAATAGACAGCTGCAACNNN	Ghir_D08	15817062	TacAAATAcACAGCTGaAAgTGG	-	5
GhTFL1_sgRNA13	TTGAAATAGACAGCTGCAACNNN	Ghir_D08	20668642	TacAAATAcACAGCTGaAAgTGG	-	5
GhTFL1_sgRNA13	TTGAAATAGACAGCTGCAACNNN	Ghir_D08	22081555	TacAAATAtACAGCTGaAAgTGG	+	5
GhTFL1_sgRNA13	TTGAAATAGACAGCTGCAACNNN	Ghir_D08	26136596	TTGcAATtGACAGaTtCAgCTGG	-	5
GhTFL1_sgRNA13	TTGAAATAGACAGCTGCAACNNN	Ghir_D08	29772706	TacAAATAcACAGCTGaAAaTGG	+	5
GhTFL1_sgRNA13	TTGAAATAGACAGCTGCAACNNN	Ghir_D08	34583957	TTGAAgTAaACtGCaGCcACTGG	+	5
GhTFL1_sgRNA13	TTGAAATAGACAGCTGCAACNNN	Ghir_D08	36379025	aTGAAATAGACcGtTGtAAgAGG	-	5
GhTFL1_sgRNA13	TTGAAATAGACAGCTGCAACNNN	Ghir_D08	39049844	acGAAATAcACAcCTGCAAgAGG	+	5
GhTFL1_sgRNA13	TTGAAATAGACAGCTGCAACNNN	Ghir_D08	39285507	TTaAAATcctCAGCTGCAgCTGG	+	5
GhTFL1_sgRNA13	TTGAAATAGACAGCTGCAACNNN	Ghir_D08	39238202	TTGAAAaAGAaAGgTGtAAgAGG	+	5
GhTFL1_sgRNA13	TTGAAATAGACAGCTGCAACNNN	Ghir_D08	38534075	TacAAATAcACAGCTGaAAgTGG	-	5
GhTFL1_sgRNA13	TTGAAATAGACAGCTGCAACNNN	Ghir_D08	42109527	TacAAATAcACAGCTGaAAgTGG	-	5
GhTFL1_sgRNA13	TTGAAATAGACAGCTGCAACNNN	Ghir_D08	45346486	cTGAAAaAGgCAGCaGCAAaGGG	+	5
GhTFL1_sgRNA13	TTGAAATAGACAGCTGCAACNNN	Ghir_D08	47308852	TcGAAgaAGACAcCTaCAACTGG	+	5
GhTFL1_sgRNA13	TTGAAATAGACAGCTGCAACNNN	Ghir_D08	48656378	TacAAATAcACAGCTGaAAgTGG	+	5
GhTFL1_sgRNA13	TTGAAATAGACAGCTGCAACNNN	Ghir_D08	48965301	gTGAAATAGACAatTGaAAaTGG	+	5
GhTFL1_sgRNA13	TTGAAATAGACAGCTGCAACNNN	Ghir_D08	52222246	TacAAATAcACAGCTGaAAgTGG	+	5
GhTFL1_sgRNA13	TTGAAATAGACAGCTGCAACNNN	Ghir_D08	52831405	TTGcAAaAGAtAGtTGaAACCGG	+	5
GhTFL1_sgRNA13	TTGAAATAGACAGCTGCAACNNN	Ghir_D08	51912605	TTcAAcaAGACAaCTtCAACTGG	-	5
GhTFL1_sgRNA13	TTGAAATAGACAGCTGCAACNNN	Ghir_D08	54381944	TTGAAAagGAtAGCTGtAAaAGG	-	5
GhTFL1_sgRNA13	TTGAAATAGACAGCTGCAACNNN	Ghir_D08	57402570	TacAAATAcACAGCTGaAAgTGG	-	5
GhTFL1_sgRNA13	TTGAAATAGACAGCTGCAACNNN	Ghir_D08	58961780	TacAAATAcACAGCTGaAAgTGG	-	5
GhTFL1_sgRNA13	TTGAAATAGACAGCTGCAACNNN	Ghir_D08	61138069	TcGAAATtGACAGCTaCtAaAGG	+	5
GhTFL1_sgRNA13	TTGAAATAGACAGCTGCAACNNN	Ghir_D08	62111932	TatAAATAcACAGCTGaAAgTGG	+	5
GhTFL1_sgRNA13	TTGAAATAGACAGCTGCAACNNN	Ghir_D08	64784937	TatAAATAcACAGCTGaAAgTGG	-	5
GhTFL1_sgRNA13	TTGAAATAGACAGCTGCAACNNN	Ghir_D08	66539564	TTaAAgTAaACAGCaGCcACCGG	-	5
GhTFL1_sgRNA13	TTGAAATAGACAGCTGCAACNNN	Ghir_D08	67683217	TTGAAATcGACgtCTGCgAgTGG	-	5
GhTFL1_sgRNA13	TTGAAATAGACAGCTGCAACNNN	Ghir_D08	68616725	TaGAAATAaACtGCTGtAAtAGG	+	5
GhTFL1_sgRNA13	TTGAAATAGACAGCTGCAACNNN	Ghir_D08	68501471	TTGAgAgAagCAGCTGCAACAGG	-	4
GhTFL1_sgRNA13	TTGAAATAGACAGCTGCAACNNN	Ghir_D09	1026756	TTGAAATtGACAGggaCAAaGGG	-	5
GhTFL1_sgRNA13	TTGAAATAGACAGCTGCAACNNN	Ghir_D09	4344863	TTGAAAaAGACtaCTGgtACAGG	+	5
GhTFL1_sgRNA13	TTGAAATAGACAGCTGCAACNNN	Ghir_D09	6026225	TTcAtATAGACAtCTtCAAtAGG	+	5
GhTFL1_sgRNA13	TTGAAATAGACAGCTGCAACNNN	Ghir_D09	6085650	TTGAAgagGACAGCTGCAcaAGG	-	5
GhTFL1_sgRNA13	TTGAAATAGACAGCTGCAACNNN	Ghir_D09	6292028	TTGAAgagGACAGCTGCAcaAGG	-	5
GhTFL1_sgRNA13	TTGAAATAGACAGCTGCAACNNN	Ghir_D09	6287683	TTGAAgagGACAGCTGCAcaAGG	-	5
GhTFL1_sgRNA13	TTGAAATAGACAGCTGCAACNNN	Ghir_D09	10378886	TatAAATAcACAGCTGaAAgTGG	+	5
GhTFL1_sgRNA13	TTGAAATAGACAGCTGCAACNNN	Ghir_D09	11792639	TacAAATAcACAGCTGaAAgTGG	-	5
GhTFL1_sgRNA13	TTGAAATAGACAGCTGCAACNNN	Ghir_D09	15022045	TgGAttTAGACgGCgGCAACAGG	-	5
GhTFL1_sgRNA13	TTGAAATAGACAGCTGCAACNNN	Ghir_D09	15115953	TatAAATAcACAGCTGaAAgTGG	-	5
GhTFL1_sgRNA13	TTGAAATAGACAGCTGCAACNNN	Ghir_D09	16988945	TTaAAATAaAaAcCTGCAAaAGG	+	5
GhTFL1_sgRNA13	TTGAAATAGACAGCTGCAACNNN	Ghir_D09	17557951	TacAAATAcACAGCTGaAAgTGG	-	5
GhTFL1_sgRNA13	TTGAAATAGACAGCTGCAACNNN	Ghir_D09	18192342	TTGAAATAtgCAGCTctAAtTGG	+	5
GhTFL1_sgRNA13	TTGAAATAGACAGCTGCAACNNN	Ghir_D09	21013995	TTGtAATtGACAGaTtCAgCTGG	+	5
GhTFL1_sgRNA13	TTGAAATAGACAGCTGCAACNNN	Ghir_D09	24006767	TacAAATAcACAGCTGaAAgTGG	-	5
GhTFL1_sgRNA13	TTGAAATAGACAGCTGCAACNNN	Ghir_D09	24619875	TTtgAAatGACtGCTGCAACTGG	-	5
GhTFL1_sgRNA13	TTGAAATAGACAGCTGCAACNNN	Ghir_D09	25743292	TacAAATAaACAaCTGaAACTGG	-	5
GhTFL1_sgRNA13	TTGAAATAGACAGCTGCAACNNN	Ghir_D09	27824719	TacAAATAcACAGCTGaAAgTGG	-	5
GhTFL1_sgRNA13	TTGAAATAGACAGCTGCAACNNN	Ghir_D09	28459418	aaGAAATAtACAGCTaCAACAGG	-	4
GhTFL1_sgRNA13	TTGAAATAGACAGCTGCAACNNN	Ghir_D09	33459771	TacAAATAcACAGCTGaAAgTGG	+	5
GhTFL1_sgRNA13	TTGAAATAGACAGCTGCAACNNN	Ghir_D09	34000934	TaGAAATAcACAGCTGaAAgTGG	+	4
GhTFL1_sgRNA13	TTGAAATAGACAGCTGCAACNNN	Ghir_D09	35372132	TgGAAATAGAgAaaTGgAACTGG	-	5
GhTFL1_sgRNA13	TTGAAATAGACAGCTGCAACNNN	Ghir_D09	36702527	TTGgAATAGttAGCTtgAACAGG	-	5
GhTFL1_sgRNA13	TTGAAATAGACAGCTGCAACNNN	Ghir_D09	37510242	TacAAATAcACAGCTGaAAgTGG	+	5
GhTFL1_sgRNA13	TTGAAATAGACAGCTGCAACNNN	Ghir_D09	38780797	TTGAAAaAtAaAGCTGatACAGG	-	5
GhTFL1_sgRNA13	TTGAAATAGACAGCTGCAACNNN	Ghir_D09	40280724	TTGAAggAaAaAGCTGCAAgTGG	-	5
GhTFL1_sgRNA13	TTGAAATAGACAGCTGCAACNNN	Ghir_D09	42441988	TTGAAATAcACAGCaGCAACAGG	+	2
GhTFL1_sgRNA13	TTGAAATAGACAGCTGCAACNNN	Ghir_D09	46207616	TTGAAATAGACAGtaGCcACAGG	-	3
GhTFL1_sgRNA13	TTGAAATAGACAGCTGCAACNNN	Ghir_D09	47063700	TacAAATAcACAGCTGaAAgTGG	-	5
GhTFL1_sgRNA13	TTGAAATAGACAGCTGCAACNNN	Ghir_D09	50472611	TTcAAATtGACtGtTGCAAtGGG	-	5
GhTFL1_sgRNA13	TTGAAATAGACAGCTGCAACNNN	Ghir_D10	4679441	aTcAAAgAaACAGCTcCAACAGG	+	5
GhTFL1_sgRNA13	TTGAAATAGACAGCTGCAACNNN	Ghir_D10	7185454	TaGAAATAcACAGCTGaAAgTGG	+	4
GhTFL1_sgRNA13	TTGAAATAGACAGCTGCAACNNN	Ghir_D10	9470584	TacAAATAcACAGCTGaAAgTGG	+	5
GhTFL1_sgRNA13	TTGAAATAGACAGCTGCAACNNN	Ghir_D10	9588404	TTGcAAaAGgCAGCTGCttCAGG	-	5
GhTFL1_sgRNA13	TTGAAATAGACAGCTGCAACNNN	Ghir_D10	9805438	TacAAATAcACAGCTGaAAgTGG	-	5
GhTFL1_sgRNA13	TTGAAATAGACAGCTGCAACNNN	Ghir_D10	11612892	TacAAATAcACAGCTGaAAgTGG	+	5
GhTFL1_sgRNA13	TTGAAATAGACAGCTGCAACNNN	Ghir_D10	11922309	TTGAAATAGACActTagAAaTGG	-	5
GhTFL1_sgRNA13	TTGAAATAGACAGCTGCAACNNN	Ghir_D10	12493624	TacAAATAcACAGCTGaAAaTGG	-	5
GhTFL1_sgRNA13	TTGAAATAGACAGCTGCAACNNN	Ghir_D10	21723208	TacAAATAcACAGCTGaAAgTGG	-	5
GhTFL1_sgRNA13	TTGAAATAGACAGCTGCAACNNN	Ghir_D10	23193847	TTGgAATcGACAtCTcCAAaAGG	+	5
GhTFL1_sgRNA13	TTGAAATAGACAGCTGCAACNNN	Ghir_D10	27962397	TacAAATAcACAGCTGaAAgTGG	+	5
GhTFL1_sgRNA13	TTGAAATAGACAGCTGCAACNNN	Ghir_D10	28225144	TTGAgAaAGAgAGgTGCAAgAGG	-	5
GhTFL1_sgRNA13	TTGAAATAGACAGCTGCAACNNN	Ghir_D10	28906031	TacAAATAcACAGCTGaAAgTGG	-	5
GhTFL1_sgRNA13	TTGAAATAGACAGCTGCAACNNN	Ghir_D10	33687011	TTGAcAaAGAaAGaTGCAcCGGG	-	5
GhTFL1_sgRNA13	TTGAAATAGACAGCTGCAACNNN	Ghir_D10	34044533	TTGAAAgAGAaAGCaGaAAaGGG	+	5
GhTFL1_sgRNA13	TTGAAATAGACAGCTGCAACNNN	Ghir_D10	41639313	TTGgAATcGACAtCTcCAAaAGG	-	5
GhTFL1_sgRNA13	TTGAAATAGACAGCTGCAACNNN	Ghir_D10	43519646	TacAAATAcACAGCTGaAAgTGG	+	5
GhTFL1_sgRNA13	TTGAAATAGACAGCTGCAACNNN	Ghir_D10	57295914	TTGAAATctACAtCTGCAttGGG	-	5
GhTFL1_sgRNA13	TTGAAATAGACAGCTGCAACNNN	Ghir_D10	57301184	TTGAAATctACAtCTGCAttGGG	-	5
GhTFL1_sgRNA13	TTGAAATAGACAGCTGCAACNNN	Ghir_D10	57368604	TTGAAATctACAtCTGCAttTGG	+	5
GhTFL1_sgRNA13	TTGAAATAGACAGCTGCAACNNN	Ghir_D10	62075908	TaGAAATAGAaAGtTGtAACCGG	+	4
GhTFL1_sgRNA13	TTGAAATAGACAGCTGCAACNNN	Ghir_D10	62268716	TTtAAcTAaACAGaTtCAACTGG	-	5
GhTFL1_sgRNA13	TTGAAATAGACAGCTGCAACNNN	Ghir_D10	62312590	TacAAATAcACAGCTGaAAgTGG	+	5
GhTFL1_sgRNA13	TTGAAATAGACAGCTGCAACNNN	Ghir_D10	62687380	TTGAAATAtAatGCaGCAAtTGG	+	5
GhTFL1_sgRNA13	TTGAAATAGACAGCTGCAACNNN	Ghir_D10	62693651	TTGAAATAtAatGCaGCAAtTGG	+	5
GhTFL1_sgRNA13	TTGAAATAGACAGCTGCAACNNN	Ghir_D10	62763298	TacAAATAcACAGCTGaAAgTGG	+	5
GhTFL1_sgRNA13	TTGAAATAGACAGCTGCAACNNN	Ghir_D10	63750428	gTGAAATcaAgAGCTGCAAaAGG	-	5
GhTFL1_sgRNA13	TTGAAATAGACAGCTGCAACNNN	Ghir_D10	65600809	TaaAAATAcACAGCTGaAAgTGG	+	5
GhTFL1_sgRNA13	TTGAAATAGACAGCTGCAACNNN	Ghir_D11	911853	TTGAAgTAcACcGCcGCtACCGG	+	5
GhTFL1_sgRNA13	TTGAAATAGACAGCTGCAACNNN	Ghir_D11	13418	TTGAAATccACtGCTtCAtCGGG	-	5
GhTFL1_sgRNA13	TTGAAATAGACAGCTGCAACNNN	Ghir_D11	8457129	TTGAAATtGAacGCctCAACCGG	+	5
GhTFL1_sgRNA13	TTGAAATAGACAGCTGCAACNNN	Ghir_D11	12492226	TaGAAATAGACAGCaGtgAtAGG	+	5
GhTFL1_sgRNA13	TTGAAATAGACAGCTGCAACNNN	Ghir_D11	14154253	TTGAAAaAGAttGCTGCAggTGG	-	5
GhTFL1_sgRNA13	TTGAAATAGACAGCTGCAACNNN	Ghir_D11	17721861	TacAAATAcACAGCTGaAAgTGG	-	5
GhTFL1_sgRNA13	TTGAAATAGACAGCTGCAACNNN	Ghir_D11	17723045	TacAAATAcACAGCTGaAAgTGG	-	5
GhTFL1_sgRNA13	TTGAAATAGACAGCTGCAACNNN	Ghir_D11	20619523	TTGccATtGgCAGCaGCAACTGG	+	5
GhTFL1_sgRNA13	TTGAAATAGACAGCTGCAACNNN	Ghir_D11	25801474	TgGAAATcaACAaaTGCAACTGG	+	5
GhTFL1_sgRNA13	TTGAAATAGACAGCTGCAACNNN	Ghir_D11	27027065	TgGAgATAGAaAGCTGCAgaGGG	-	5
GhTFL1_sgRNA13	TTGAAATAGACAGCTGCAACNNN	Ghir_D11	27657455	TTGAAtTgGAtAGCTGacACAGG	+	5
GhTFL1_sgRNA13	TTGAAATAGACAGCTGCAACNNN	Ghir_D11	29593196	TTGAAATcaACtGCTGtcACTGG	-	5
GhTFL1_sgRNA13	TTGAAATAGACAGCTGCAACNNN	Ghir_D11	32822580	TTGAAATctACAtCTGCActAGG	+	5
GhTFL1_sgRNA13	TTGAAATAGACAGCTGCAACNNN	Ghir_D11	32661758	TacAAATAcACAGCTGaAAgTGG	-	5
GhTFL1_sgRNA13	TTGAAATAGACAGCTGCAACNNN	Ghir_D11	33757272	aTGAAATcGAgAGCTGtAAtGGG	+	5
GhTFL1_sgRNA13	TTGAAATAGACAGCTGCAACNNN	Ghir_D11	39868385	TatAAATAcACAGCTGaAAgTGG	+	5
GhTFL1_sgRNA13	TTGAAATAGACAGCTGCAACNNN	Ghir_D11	40136249	TTGAAATgGgaAGaTGCtACTGG	-	5
GhTFL1_sgRNA13	TTGAAATAGACAGCTGCAACNNN	Ghir_D11	47325147	TaaAAAaAGACAaCTtCAACTGG	-	5
GhTFL1_sgRNA13	TTGAAATAGACAGCTGCAACNNN	Ghir_D11	51072826	TacAAATAcACAGCTGaAAaTGG	-	5
GhTFL1_sgRNA13	TTGAAATAGACAGCTGCAACNNN	Ghir_D11	54050736	TTtAAATAGACAcCTaCActTGG	+	5
GhTFL1_sgRNA13	TTGAAATAGACAGCTGCAACNNN	Ghir_D11	54503211	TTGAAAaAGgCAGtTGaAAaAGG	+	5
GhTFL1_sgRNA13	TTGAAATAGACAGCTGCAACNNN	Ghir_D11	55273625	TacAAATAcACAGCTGaAAgTGG	+	5
GhTFL1_sgRNA13	TTGAAATAGACAGCTGCAACNNN	Ghir_D11	55380057	TacAAATAcACAGCTGaAAgTGG	-	5
GhTFL1_sgRNA13	TTGAAATAGACAGCTGCAACNNN	Ghir_D11	54781986	TTGAgATAaAgtGCTGgAACCGG	-	5
GhTFL1_sgRNA13	TTGAAATAGACAGCTGCAACNNN	Ghir_D11	57567400	TacAAATAcACAGCTGaAAgTGG	-	5
GhTFL1_sgRNA13	TTGAAATAGACAGCTGCAACNNN	Ghir_D11	58957753	TacAAATAcACAGCTGaAAgTGG	+	5
GhTFL1_sgRNA13	TTGAAATAGACAGCTGCAACNNN	Ghir_D11	59060489	TacAAATAcACAGCTGaAAgTGG	+	5
GhTFL1_sgRNA13	TTGAAATAGACAGCTGCAACNNN	Ghir_D11	59760139	cTGAAATtGAtAGtTGCAAgCGG	+	5
GhTFL1_sgRNA13	TTGAAATAGACAGCTGCAACNNN	Ghir_D11	60075468	TTGAAATAtgCAtCTGCAttGGG	+	5
GhTFL1_sgRNA13	TTGAAATAGACAGCTGCAACNNN	Ghir_D11	59726211	TacAAATAcACAGCTGgAAgTGG	-	5
GhTFL1_sgRNA13	TTGAAATAGACAGCTGCAACNNN	Ghir_D11	61215555	TTGAgATAGACAaCTagAAaTGG	+	5
GhTFL1_sgRNA13	TTGAAATAGACAGCTGCAACNNN	Ghir_D11	61417932	aaGAcAaAaACAGCTGCAACAGG	-	5
GhTFL1_sgRNA13	TTGAAATAGACAGCTGCAACNNN	Ghir_D11	63322990	TTaAAAcAtAtAGCTGaAACTGG	+	5
GhTFL1_sgRNA13	TTGAAATAGACAGCTGCAACNNN	Ghir_D11	68110741	TTGAAAaAGAgtGCTGCtAtCGG	-	5
GhTFL1_sgRNA13	TTGAAATAGACAGCTGCAACNNN	Ghir_D11	68639483	TTGAAAaAGAgtGCTGCtAtCGG	-	5
GhTFL1_sgRNA13	TTGAAATAGACAGCTGCAACNNN	Ghir_D11	69396061	TgGAcATAtACAGggGCAACTGG	-	5
GhTFL1_sgRNA13	TTGAAATAGACAGCTGCAACNNN	Ghir_D11	70996772	TacAAATAcACAGCTGaAAgTGG	-	5
GhTFL1_sgRNA13	TTGAAATAGACAGCTGCAACNNN	Ghir_D11	72291787	TTGtAATAacaAGCTcCAACGGG	-	5
GhTFL1_sgRNA13	TTGAAATAGACAGCTGCAACNNN	Ghir_D12	1540113	TTGAAATAGAaAcCTGCttCTGG	-	4
GhTFL1_sgRNA13	TTGAAATAGACAGCTGCAACNNN	Ghir_D12	3081042	TTGAAATAtgaAGCTaaAACAGG	-	5
GhTFL1_sgRNA13	TTGAAATAGACAGCTGCAACNNN	Ghir_D12	3122224	TTGAAATccACAGCgGggACTGG	-	5
GhTFL1_sgRNA13	TTGAAATAGACAGCTGCAACNNN	Ghir_D12	3577342	TTGAgAgAGgCAGCTcCAACAGG	+	4
GhTFL1_sgRNA13	TTGAAATAGACAGCTGCAACNNN	Ghir_D12	3753842	TTGAAAaAcACAGaTaCAAgAGG	+	5
GhTFL1_sgRNA13	TTGAAATAGACAGCTGCAACNNN	Ghir_D12	4683904	TTtAAATAGACAaCTGCcttAGG	-	5
GhTFL1_sgRNA13	TTGAAATAGACAGCTGCAACNNN	Ghir_D12	5670962	TacAAATAcACAGCTGaAAgTGG	+	5
GhTFL1_sgRNA13	TTGAAATAGACAGCTGCAACNNN	Ghir_D12	13477661	TTcAAATAGtCAttTGaAACCGG	+	5
GhTFL1_sgRNA13	TTGAAATAGACAGCTGCAACNNN	Ghir_D12	15387847	TacAAATAcACAGCTGaAAgTGG	+	5
GhTFL1_sgRNA13	TTGAAATAGACAGCTGCAACNNN	Ghir_D12	15961681	TacAAATAcACAGCTGaAAgTGG	-	5
GhTFL1_sgRNA13	TTGAAATAGACAGCTGCAACNNN	Ghir_D12	16892191	TTtAAAggGACAGtTGtAACAGG	-	5
GhTFL1_sgRNA13	TTGAAATAGACAGCTGCAACNNN	Ghir_D12	27598508	TTGAAATcGAggGCTGaAACCGG	+	4
GhTFL1_sgRNA13	TTGAAATAGACAGCTGCAACNNN	Ghir_D12	30493876	TTaAAATAGAgAGaTGaAACCGG	-	4
GhTFL1_sgRNA13	TTGAAATAGACAGCTGCAACNNN	Ghir_D12	38964810	TacAAATAcACAGCTGaAAgTGG	-	5
GhTFL1_sgRNA13	TTGAAATAGACAGCTGCAACNNN	Ghir_D12	40710805	TTGAAATAGAaAatTcaAACAGG	-	5
GhTFL1_sgRNA13	TTGAAATAGACAGCTGCAACNNN	Ghir_D12	41374273	TTGAAATAaACtGaTGaAAtTGG	+	5
GhTFL1_sgRNA13	TTGAAATAGACAGCTGCAACNNN	Ghir_D12	44841333	TTGAAATAtACAagTctAACTGG	-	5
GhTFL1_sgRNA13	TTGAAATAGACAGCTGCAACNNN	Ghir_D12	46297852	aTGgAATAGAaAcCTGCAAgAGG	+	5
GhTFL1_sgRNA13	TTGAAATAGACAGCTGCAACNNN	Ghir_D12	49362732	TTGcAATtGACAGtTGgAAaGGG	+	5
GhTFL1_sgRNA13	TTGAAATAGACAGCTGCAACNNN	Ghir_D12	50884447	TacAAATAcACAGCTGaAAgTGG	-	5
GhTFL1_sgRNA13	TTGAAATAGACAGCTGCAACNNN	Ghir_D12	53237572	TTtcAAgAGAagGCTGCAACAGG	-	5
GhTFL1_sgRNA13	TTGAAATAGACAGCTGCAACNNN	Ghir_D12	55279875	TTGAgATAGACtaCcGCAAgAGG	+	5
GhTFL1_sgRNA13	TTGAAATAGACAGCTGCAACNNN	Ghir_D12	58292270	TacAAATAcACAGCTGaAAgTGG	-	5
GhTFL1_sgRNA13	TTGAAATAGACAGCTGCAACNNN	Ghir_D12	58452833	TTGAtATtGAgAGgTtCAACAGG	+	5
GhTFL1_sgRNA13	TTGAAATAGACAGCTGCAACNNN	Ghir_D12	59697079	TTcAAAggaACAGCTGCAAgTGG	+	5
GhTFL1_sgRNA13	TTGAAATAGACAGCTGCAACNNN	Ghir_D13	1939232	TatAAATAcACAGCTGaAAgTGG	+	5
GhTFL1_sgRNA13	TTGAAATAGACAGCTGCAACNNN	Ghir_D13	6287170	TacAAATAcACAGCTGaAAgTGG	-	5
GhTFL1_sgRNA13	TTGAAATAGACAGCTGCAACNNN	Ghir_D13	7273199	TTGcAATtGACAGtTGgAAaGGG	-	5
GhTFL1_sgRNA13	TTGAAATAGACAGCTGCAACNNN	Ghir_D13	8750947	TacAAATAcACAGCTGaAAgTGG	-	5
GhTFL1_sgRNA13	TTGAAATAGACAGCTGCAACNNN	Ghir_D13	8985463	TacAAATAcACAGCTGaAAgTGG	+	5
GhTFL1_sgRNA13	TTGAAATAGACAGCTGCAACNNN	Ghir_D13	11448141	TTGAAATAtACAagTctAACTGG	-	5
GhTFL1_sgRNA13	TTGAAATAGACAGCTGCAACNNN	Ghir_D13	15030126	TacAAATAcACAGCTGaAAgTGG	-	5
GhTFL1_sgRNA13	TTGAAATAGACAGCTGCAACNNN	Ghir_D13	15912614	TacAAATAcACAGCTGaAAgTGG	-	5
GhTFL1_sgRNA13	TTGAAATAGACAGCTGCAACNNN	Ghir_D13	18399380	TTGAAATAGAaAagTctAACTGG	-	5
GhTFL1_sgRNA13	TTGAAATAGACAGCTGCAACNNN	Ghir_D13	19517176	TTGAAtTAGACAGtTtgAAtGGG	-	5
GhTFL1_sgRNA13	TTGAAATAGACAGCTGCAACNNN	Ghir_D13	19498834	TatAAATAcACAGCTGaAAgTGG	+	5
GhTFL1_sgRNA13	TTGAAATAGACAGCTGCAACNNN	Ghir_D13	24065756	TTGAAAaAGAgAGgTGtAAgAGG	+	5
GhTFL1_sgRNA13	TTGAAATAGACAGCTGCAACNNN	Ghir_D13	24526728	TacAAATAcACAGCTGaAAgTGG	-	5
GhTFL1_sgRNA13	TTGAAATAGACAGCTGCAACNNN	Ghir_D13	24663945	TacAAATAtACAGCTGaAAgTGG	-	5
GhTFL1_sgRNA13	TTGAAATAGACAGCTGCAACNNN	Ghir_D13	28096260	TacAAATAcACAGCTGaAAgTGG	-	5
GhTFL1_sgRNA13	TTGAAATAGACAGCTGCAACNNN	Ghir_D13	28882210	TacAAATAcACAGCTGaAAgTGG	-	5
GhTFL1_sgRNA13	TTGAAATAGACAGCTGCAACNNN	Ghir_D13	33791566	TacAAATAcACAGCTGaAAgTGG	-	5
GhTFL1_sgRNA13	TTGAAATAGACAGCTGCAACNNN	Ghir_D13	41315913	TTttAATAaACtGgTGCAACTGG	-	5
GhTFL1_sgRNA13	TTGAAATAGACAGCTGCAACNNN	Ghir_D13	42039222	TTaAAATgGtCAGCTatAACAGG	+	5
GhTFL1_sgRNA13	TTGAAATAGACAGCTGCAACNNN	Ghir_D13	41166125	gattAATgGACAGCTGCAACGGG	-	5
GhTFL1_sgRNA13	TTGAAATAGACAGCTGCAACNNN	Ghir_D13	43592356	TacAAATAcACAGCTGaAAgTGG	+	5
GhTFL1_sgRNA13	TTGAAATAGACAGCTGCAACNNN	Ghir_D13	43714086	TacAAATAaACAGCTGaAAgTGG	-	5
GhTFL1_sgRNA13	TTGAAATAGACAGCTGCAACNNN	Ghir_D13	47055568	TacAAATAcACAGCTGaAAgTGG	+	5
GhTFL1_sgRNA13	TTGAAATAGACAGCTGCAACNNN	Ghir_D13	48860951	TTGAAAaAGACAaaTGCtAtTGG	+	5
GhTFL1_sgRNA13	TTGAAATAGACAGCTGCAACNNN	Ghir_D13	48793258	TacAAATAtACAGCTGaAAgTGG	-	5
GhTFL1_sgRNA13	TTGAAATAGACAGCTGCAACNNN	Ghir_D13	52136201	TacAAATAcACAGCTGaAAgTGG	-	5
GhTFL1_sgRNA13	TTGAAATAGACAGCTGCAACNNN	Ghir_D13	53181589	TTGAAAaAcACtGCTGgtACAGG	+	5
GhTFL1_sgRNA13	TTGAAATAGACAGCTGCAACNNN	Ghir_D13	54206175	TacAAATAcACAGCTGaAAgTGG	+	5
GhTFL1_sgRNA13	TTGAAATAGACAGCTGCAACNNN	Ghir_D13	54212602	TTGAAcTAGACAGtTcCAAgAGG	-	4
GhTFL1_sgRNA13	TTGAAATAGACAGCTGCAACNNN	Ghir_D13	57158384	TacAAATAcACAGCTGaAAgTGG	+	5
GhTFL1_sgRNA13	TTGAAATAGACAGCTGCAACNNN	Ghir_D13	56730368	TTtAcATAGACAaCTGtAcCTGG	-	5
GhTFL1_sgRNA13	TTGAAATAGACAGCTGCAACNNN	Ghir_D13	57777749	gTGAAATtGAgAGtTGaAACAGG	-	5
GhTFL1_sgRNA13	TTGAAATAGACAGCTGCAACNNN	Ghir_D13	58107360	TTGAtATtGgCAGCTGCcAaGGG	-	5
GhTFL1_sgRNA13	TTGAAATAGACAGCTGCAACNNN	Ghir_D13	59595715	TTGAAtTAGAttGgTtCAACCGG	-	5
GhTFL1_sgRNA13	TTGAAATAGACAGCTGCAACNNN	Scaffold1002	10435	TacAAATAcACAGCTGaAAgTGG	-	5
GhTFL1_sgRNA13	TTGAAATAGACAGCTGCAACNNN	Scaffold1031	31378	gTGAAATAGACAaaTGCAgaAGG	+	5
GhTFL1_sgRNA13	TTGAAATAGACAGCTGCAACNNN	Scaffold1197	14479	TTGAAtTgGAtAGCTGacACAGG	-	5
GhTFL1_sgRNA13	TTGAAATAGACAGCTGCAACNNN	Scaffold1235	11107	TTGAAATccACtGCTtCAtCGGG	-	5
GhTFL1_sgRNA13	TTGAAATAGACAGCTGCAACNNN	Scaffold1243	14376	TTGAAcaAGcCAGCTGgAAtCGG	-	5
GhTFL1_sgRNA13	TTGAAATAGACAGCTGCAACNNN	Scaffold1333	42206	TgGAttTAGACgGCgGCAACAGG	+	5
GhTFL1_sgRNA13	TTGAAATAGACAGCTGCAACNNN	Scaffold1357	38339	TTGAAAgAGACActTGCAtaTGG	-	5
GhTFL1_sgRNA13	TTGAAATAGACAGCTGCAACNNN	Scaffold159	101431	TTGAAATAGACgaaTGCAgaAGG	-	5
GhTFL1_sgRNA13	TTGAAATAGACAGCTGCAACNNN	Scaffold169	18529	TaGAAATtGACgGCTcCAAtAGG	-	5
GhTFL1_sgRNA13	TTGAAATAGACAGCTGCAACNNN	Scaffold2164	58101	TTGAAAaAGAgAGgTGaAAaTGG	-	5
GhTFL1_sgRNA13	TTGAAATAGACAGCTGCAACNNN	Scaffold2204	327772	TgGtAATAGACAGaTGgAAtGGG	+	5
GhTFL1_sgRNA13	TTGAAATAGACAGCTGCAACNNN	Scaffold2222	51530	TacAgATAGACAGCTGaAAgTGG	-	5
GhTFL1_sgRNA13	TTGAAATAGACAGCTGCAACNNN	Scaffold3132	20306	TTGAAAgAGACActTGCAtaTGG	-	5
GhTFL1_sgRNA13	TTGAAATAGACAGCTGCAACNNN	Scaffold3174	5454	TTGAAgTtGgtAGCTaCAACGGG	+	5
GhTFL1_sgRNA13	TTGAAATAGACAGCTGCAACNNN	Scaffold3262	50809	TTtAAAgAGACAGagGaAACTGG	+	5
GhTFL1_sgRNA13	TTGAAATAGACAGCTGCAACNNN	Scaffold423	23323	TTGAAATcGACtGCTtCAttGGG	-	5
GhTFL1_sgRNA13	TTGAAATAGACAGCTGCAACNNN	Scaffold531	1423	TTGAAgcctgCAGCTGCAACTGG	+	5
GhTFL1_sgRNA13	TTGAAATAGACAGCTGCAACNNN	Scaffold58	284804	gTacAATAGAaAGaTGCAACTGG	+	5
GhTFL1_sgRNA13	TTGAAATAGACAGCTGCAACNNN	Scaffold636	67259	aTGAAATAGAaAaCTGaAtCGGG	-	5
GhTFL1_sgRNA13	TTGAAATAGACAGCTGCAACNNN	Scaffold964	15371	gTGAAtTAGAaAGCTGtAAaAGG	+	5

## Sheet: S3
Table S3. Statistics of mutant genotypes and mutation sites resulting from GhABE8e-mediated base editing in GhTFL1 lines
sgRNA	Targets	sgRNA sequence	Region	Position (The positions are relative to the transcription start site,)	Lines in T0 generation	Genotype	Genotype	Positions in protopspacer region	Lines in T1 generation	Positive Lines	Negative Lines
sg-1	Ghir_D07G011770.1	CCTAAGTTGATGCTATAGTA	Promoter	-783	5	Chi (1/5)	Allele 1: A5>G5 Allele 2: A4>G4, A5>G5 Allele 3: WT	4,5	3	3	0
						Chi (4/5)	Allele 1: A4>G4 Allele 2: A5>G5 Allele 3: A4>G4, A5>G5 Allele 4: WT	4,5
sg-2	Ghir_D07G011770.1	AACAATTGTAATTCATGTTT	Promoter	-679	10	Chi (5/10)	Allele 1: A4>G5 Allele 2: A4>G4, A5>G5 Allele 3: WT	4,5
						Chi (5/10)	Allele 1: A4>G4 Allele 2: A5>G5 Allele 3: A4>G4, A5>G5 Allele 4: WT	4,5
sg-3	Ghir_D07G011770.1	AAGTGATTGTTTGAAATCAG	Promoter	-624	10	He (7/13)	Allele 1: A6>G6 Allele 2: WT	6	4	4	0
						Ho (3/10)	Allele 1:A6>G6	6
sg-4	Ghir_D07G011770.1	ACTATATACCGATTTATGAC	Promoter	-516	16	Chi (7/10)	Allele 1: A4>G4 Allele 2: A6>G6 Allele 3: A8>G8 Allele 4: A4>G4, A6>G6 Allele 5: A6>G6, A8>G8 Allele 6: A4>G4, A6>G6, A8>G8 Allele 7: WT	4,6,8
						Chi (5/16)	Allele 1: A6>G6 Allele 2: A4>G4, A6>G6 Allele 3: A6>G6, A8>G8 Allele 4: A4>G4, A6>G6, A8>G8 Allele 5: WT	4,6,8
sg-5	Ghir_D07G011770.1	TAGTACTAGAAAATTTGGTG	Promoter	-493	17	Chi (1/17)	Allele 1: A5>G5 Allele 2: A8>G8 Allele 3: A5>G5, A8>G8 Allele 4: WT	5,8	4	4	0
						Chi (2/17)	Allele 1: A5>G5 Allele 2: A2>G2, A5>G5 Allele 3: A2>G2, A5>G5 Allele 4: A5>G5, A8>G8 Allele 5: A5>G5, A8>G8, A10>G10	2,5,8
						Chi (14/17)	Allele 1: A5>G5 Allele 2: A5>G5, A8>G8	5,8
sg-13	Ghir_D07G011770.1	CTGCAGATGGAAAAAATTCA	CDS	122	15	He (2/15)	Allele 1: A5>G5 Allele 2: WT	5
						Chi (10/15)	Allele 1: A5>G5 Allele 2: A5>G5, A7>G7 Allele 3: WT	5,7
						Chi (3/15)	Allele 1: A5>G5 Allele 2: A7>G7 Allele 3: A5>G5, A7>G7 Allele 4: WT	5,7
sg-14	Ghir_D07G011770.1	TACTAACAAGCCTAAGGTTG	CDS	143	0
sg-15	Ghir_D07G011770.1	AAGCCTAAGGTTGAGGTTCA	CDS	150	13	Chi (2/13)	Allele 1: A7>G7 Allele 2: A8>G8 Allele 3: A7>G7, A8>G8 Allele 4: WT	7,8
						Chi (11/13)	Allele 1: A7>G7 Allele 2: A7>G7, A8>G8 Allele 3: WT	7,8
sg-16	Ghir_D07G011770.1	CCTAAGGTTGAGGTTCATGG	CDS	153	13	Chi (10/13)	Allele 1: A4>G4 Allele 2: A5>G5 Allele 3: A4>G4, A5>G5 Allele 4: WT	4,5	5	4	1
						Chi (3/13)	Allele 1: A4>G4 Allele 2: A5>G5 Allele 3: WT	4,5
sg-18	Ghir_D07G011770.1	CACTAGGACCAGGAACATCT	CDS	215	9	He (9/9)	Allele 1: A5>G5 Allele 2: WT	5
sg-19	Ghir_D07G011770.1	AGGTAAGGGTCACTAGGACC	CDS	225	5	Chi (5/5)	Allele 1: A4>G4 Allele 2: A4>G4, A5>G5 Allele 3: WT	4,5
sg-20	Ghir_D07G011770.1	TCCTAGTGACCCTTACCTGA	CDS	227	24	He (11/24)	Allele 1: A5>G5 Allele 2: WT	5	5	4	1
						Ho (6/24)	Allele 1: A5>G5	5
						Chi (7/24)	Allele 1: A5>G5, A9>G9 Allele 2: A5>G5	5,9
sg-21	Ghir_D07G011770.1	TGTAAGTGCTCCCTCAGGTA	CDS	240	30	Chi (5/30)	Allele 1: A4>G4 Allele 2: A5>G5 Allele 3: A4>G4, A5>G5 Allele 4: WT	4,5	40	38	2
						Chi (18/30)	Allele 1: A4>G4 Allele 2: A4>G4, A5>G5 Allele 3: WT	4,5
						Chi (6/30)	Allele 1: A4>G4, A5>G5 Allele 2: A4>G4	4,5
						Ho (1/30)	Allele 1: A4>G4, A5>G5	4,5
sg-22	Ghir_D07G011770.1	AGGATAGTGACAGATATCCC	CDS	262	11	Chi (10/11)	Allele 1: A5>G5 Allele 2: A4>G4, A5>G5 Allele 3: WT	4,5
						Chi (1/11)	Allele 1: A5>G5 Allele 2: A4>G4, A5>G5	4,5
sg-23	Ghir_D07G011770.1	GGCCAAACATAGGGATCCAC	CDS	335	12	Chi (2/12)	Allele 1: A5>G5 Allele 2: A5>G5, A6>G6, A7>G7 Allele 3: WT	5,6
						Chi (10/12)	Allele 1: A5>G5 Allele 2: A5>G5, A6>G6 Allele 3: A5>G5, A6>G6,A7>G7 Allele 4: WT	5,6,7
sg-24	Ghir_D07G011770.1	TCGAAACGATCCCTTGATGA	CDS	411	10	Chi (1/10)	Allele 1: A5>G5 Allele 2: A6>G6 Allele 3: A5>G5, A6>G6 Allele 4: A4>G4, A5>G5,A6>G6 Allele 5: A4>G4, A5>G5,A6>G6, A9>G9 Allele 6: WT	4,5,6,9
						Chi (6/10)	Allele 1: A5>G5 Allele 2: A6>G6 Allele 3: A5>G5, A6>G6 Allele 4: A4>G4, A5>G5,A6>G6, A9>G9 Allele 5: WT	4,5,6,9
						Chi (3/10)	Allele 1: A6>G6 Allele 2: A5>G5, A6>G6 Allele 3: A4>G4, A5>G5,A6>G6 Allele 4: WT	4,5,6
sg-25	Ghir_D07G011770.1	TTGCAGAAGAAAACGAACTA	CDS	442	22	Chi (8/22)	Allele 1: A5>G5 Allele 2: A5>G5, A7>G7 Allele 3: WT	5,7
						Chi (14/22)	Allele 1: A5>G5 Allele 2: A7>G7 Allele 3: A5>G5, A7>G7 Allele 4: WT	5,7
sg-26	Ghir_D07G011770.1	TTGAAATAGACAGCTGCAAC	CDS	472	22	He (7/22)	Allele 1: A5>G5, A6>G6 Allele 2: WT	5,6
						Chi (11/22)	Allele 1: A5>G5 Allele 2: A6>G6 Allele 3: A5>G5, A6>G6 Allele 4: WT	5,6	10	9	1
						Chi (4/22)	Allele 1: A5>G5 Allele 2: A6>G6 Allele 3: A5>G5, A6>G6 Allele 4: A5>G5,A6>G6, A8>G8 Allele 5: WT	5,6,8
Total					244				71
	The number of individual plants included in each independent line is shown in bracket. Ho, homozygous line; He, heterozygous lines; Chi, Chimeric line.

## Sheet: S4
Table S4. GhABE8e-mediated base editing in GhTFL1 T0 lines
Examined plants	Target	Mutant
		Editing efficiency	He	Ch
GhTFL1L86P-1	sg-17	0.9469		√
GhTFL1L86P-2	sg-17	0.9481		√
GhTFL1L86P-3	sg-17	0.9338		√
GhTFL1K53G+S78G-1	sg-16	0.2153		√
GhTFL1K53G+S78G-1	sg-20	0.9332		√
GhTFL1pro783_T0-1	sg-1	0.8751		√
GhTFL1pro783_T0-2	sg-1	0.8574		√
GhTFL1pro485-504_T0-1	sg-4	0.7555		√
GhTFL1pro485-504_T0-1	sg-5	0.9427		√
He, heterozygous, the plant simultaneously carried a mutation allele and a wild-type allele at the target site; Ch, chimeric, the plant harbored more than two genotypes at the target site.

## Sheet: S5
Table S5. The number of differential genes identified in the three materials
	leaf	stem
GhTFL1L86P Vs Jin668	5462	3131
Ghtfl1 Vs Jin668	12997	5887
GhTFL1L86P Vs Ghtfl1	4248	5376

## Sheet: S6
Table S6. Primers used for vectors construction and positive test.
Primers	Sequence(5'-3')
dCpf1-F	CCTCAGGTGGATCATCAGGTGGATCGTCTAAACTTGAGAAGTTT
dCpf1-R	caccttccgcttcttctttggatggcttgtactctggggcgtcg
771-TFL-F	CTCGGTACCCGGGATCC ATGGCAAAACTGTCAGATCCTCTTG
771-TFL-R	TACGAGATCTGGTCGAC GCGTCTTCTAGCAGCTGTTTC
772-14-R	GGCGGTACCCGGGATCCA ATGGCCGCCAGTACTCCTTC
772-14-F	AAGCTCTGCAGGTCGAC CTACTGCTTTGGCTGTTCCG
772-AP1-R	GGCGGTACCCGGGATCCA ATGGGGAGAGGTAGGGTTCA
772-AP1-F	AAGCTCTGCAGGTCGACTCATGCAGCAAAGCATCCCA
104-TFL-F	CAGGTACCCGGGGATCC ATGGCAAAACTGTCAGATCCTCTTG
104-TFL-R	CTGCCACCGCCGTCGAC GCGTCTTCTAGCAGCTGTTTC
106-14-F	AGGACGCCGGCGGATCCATGGCCGCCAGTACTCCTTC
106-14-R	AAGCTCTGCAGGTCGACCTACTGCTTTGGCTGTTCCG
106-AP1-F	AGGACGCCGGCGGATCCATGGGGAGAGGTAGGGTTCA
106-AP1-R	AAGCTCTGCAGGTCGACTCATGCAGCAAAGCATCCCA
gRNA/F	AGGAATGCGGTTGAAATATTC
gRNA/R	TGTTGGTCGCCGTTAGGA
Cas9-F	CTGGTTGTGGCGAAGGTTGA
Cas9-R	TTCTTGGTTGCTGCGGGTCT
CpfI-F	ATCATCGAGACCATCCTTCC
CpfI-R	TATCATCGTATTCAGCGTTCC

## Sheet: S7
Table S7. Primers used for amplification of target sites in this study
Primer name	Primer sequence (5'-3')	Application
tRNA-F	AAGCATCAGATGGGCAAACAAAGCACCAGTGGTCTAG	sgRNA1
sgRNA-1-R	CCATGAACCTCAACCTTAGGTGCACCAGCCGGGAATCG
sgRNA-2-F	CCTAAGGTTGAGGTTCATGGgttttagagctagaa	sgRNA2
sgRNA-2-R	TCAGGTAAGGGTCACTAGGATGCACCAGCCGGGAATCG
sgRNA-12-F	AAGCATCAGATGGGCAAACAAA	tRNA-sgRNA1-gRNA-tRNA-sgRNA2
sgRNA-12-R	TTCTAGCTCTAAAACTCAGGTAAGGGTCACTAGGA
tRNA-F	AAGCATCAGATGGGCAAACAAAGCACCAGTGGTCTAG	sgRNA3
sgRNA3-R	AATGGAGGTGACATGGTTCATGCACCAGCCGGGAATCG
sgRNA-4-F	TGAACCATGTCACCTCCATTgttttagagctagaa	sgRNA4
sgRNA-4-R	AATACACATGTTACGTGCATTGCACCAGCCGGGAATCG
sgRNA-34-F	AAGCATCAGATGGGCAAACAAA	tRNA-sgRNA3-gRNA-tRNA-sgRNA4
sgRNA-34-R	TTCTAGCTCTAAAACAATACACATGTTACGTGCAT
tRNA-F	AAGCATCAGATGGGCAAACAAAGCACCAGTGGTCTAG
sgRNA-8-R	ttctagctctaaaacTATTCCATTAATATAAAAGCTGCACCAGCCGGGAATCGAA	sgRNA8
sgRNA-9-R	ttctagctctaaaacTACATGAAAACTATATACACTGCACCAGCCGGGAATCGAA	sgRNA9
sgRNA-10-R	ttctagctctaaaacCTTCGTAATCTACAGTATTATGCACCAGCCGGGAATCGAA	sgRNA10
sgRNA-11-R	ttctagctctaaaacAATACACATGTTACGTGCATTGCACCAGCCGGGAATCGAA	sgRNA11
sgRNA-13-R	ttctagctctaaaacGTTGCAGCTGTCTATTTCAATGCACCAGCCGGGAATCGAA	sgRNA13

## Sheet: S8
Table S8. Primers used for amplicon deep sequencing of target sites in this study
Primers	Sequence(5'-3')	Target gene/site
Pro-1-F	NNNNNNGGCCATTTTGTAACTTTTTGA	sgRNA1, sgRNA2
pro-1-R	NNNNNNTGGGAACTCGTTAGATATGCT
Pro-2-F	NNNNNNAACGAGTTCCCATTACTAGTTTTCC
pro-2-R	NNNNNNCAAAAAACAGGTGGTTCTGT	sgRNA3, sgRNA4
Pro-3-F	NNNNNNAGTGGACTTAAAAACCTGATT
pro-3-R	NNNNNNATGAAGCACCCGATCAAATAA	sgRNA5, sgRNA6
Pro-4-F	NNNNNNATATGTTTAAAAATGAGTTATGGCA
pro-4-R	NNNNNNGAGATCCATTAGTTAGGTTGT	sgRNA7, sgRNA8
Pro-5-F	NNNNNNGGCTCACCTTTGAGCAATTT
pro-5-R	NNNNNNTTATTGGGCGATGAAGTAGAAAC	sgRNA9
CDS-1-F	NNNNNNGAAAAGCAGCAGATAAGCATATC
CDS-1-R	NNNNNNATCAATAACATCCCCAATCACTC	sgRNA10
CDS-2-F	NNNNNNGAGTGATTGGGGATGTTATTGAT
CDS-2-R	NNNNNNATTAGCGACATGTATAGTTACCAGG	sgRNA11, sgRNA12, sgRNA13
CDS-3-F	NNNNNNAATTTTTTCCATCTGCAGTTACT
CDS-3-R	NNNNNNTTAAGAGAAGTACCAGTGTAAGTGC	sgRNA14, sgRNA15, sgRNA16, sgRNA17, sgRNA18, sgRNA19, sgRNA20
CDS-4-F	NNNNNNTTCAAGAGAAAATGTCTATCA
CDS-4-R	NNNNNNATATTAGTATTAATGGTTAAT	sgRNA21
CDS-5-F	NNNNNNTATAATGACTGTTAGGGCTCAT
CDS-5-R	NNNNNNAGAATGAAGAGGATACTTACCA	sgRNA22
CDS-6-F	NNNNNNGGGAAATGGTGAACTACGAA
CDS-6-R	NNNNNNGTGAACCACTTTATGTTTTAGCGT	sgRNA23, sgRNA24, sgRNA25
CDS-7-F	NNNNNNCTCTTCAAGCAAAAAGGCAGG
CDS-7-R	NNNNNNGTGAACCACTTTATGTTTTAGCGT	sgRNA26

## Sheet: S9
Table S9. The 26 targets information of the 19 vectors
protomer	Vector	vector1	vector2	vector3	vector4	vector5
	Target	sg-1	sg-2+sg-3	sg-4+sg-5	sg-6+sg-7	sg-8+sg-9
CDS	Vector	vector6	vector7	vector8	vector9	vector10	vector11	vector12	vector13	vector14	vector15	vector16	vector17	vector18	vector19
	Target	sg-10	sg-11	sg-12	sg-13	sg-14	sg-15	sg-16+sg-20	sg-17	sg-18	sg-19	sg-21	sg-22	sg-23+sg-24+sg-25	sg-26

## Sheet: S10
Table S10. Primers used for qPCR analysis in this study
Primers	Sequence(5'-3')
ubq7-F	GAAGGCATTCCACCTGACCAAC
ubq7-R	CTTGACCTTCTTCTTCTTGTGCTTG
qRT-TFL1-F	CAGATGCCACATTTGGAAGGG
qRT-TFL1-R	TTTGCCTGCCTTTCTGCTTGA
